# Supplementary material for: Insights into Gene Regulation under Temozolomide-Promoted Cellular Dormancy and Its Connection to Stemness in Human Glioblastoma
Source: Cells. 2023 May 27;12(11):1491. doi: 10.3390/cells12111491 (PMC10252797; doi:10.3390/cells12111491)
Supplement: Supplementary file 1 [file cells-12-01491-s001.zip]

Archive with 11 entries (10 files):
- FigureS1.tif
- Table S1_TaqMan Primers and Probes.pdf
- Table S2_Primary antibodies.pdf
- Table S3_GSEA_dormancy_entry_TMZ_versus_DMSO_regulated_significant.xlsx
- Table S4_GSEA_dormancy_exit_TMZ_versus_DMSO_regulated_significant.xlsx
- __MACOSX/
- __MACOSX/._FigureS1.tif
- __MACOSX/._Table S1_TaqMan Primers and Probes.docx
- __MACOSX/._Table S2_Primary antibodies.docx
- __MACOSX/._Table S3_GSEA_dormancy_entry_TMZ_versus_DMSO_regulated_significant.xlsx
- __MACOSX/._Table S4_GSEA_dormancy_exit_TMZ_versus_DMSO_regulated_significant.xlsx
