# Supplementary material for: Insights into Gene Regulation under Temozolomide-Promoted Cellular Dormancy and Its Connection to Stemness in Human Glioblastoma
Source: Cells. 2023 May 27;12(11):1491. doi: 10.3390/cells12111491 (PMC10252797; doi:10.3390/cells12111491)
Supplement: Supplementary file 1 [file cells-12-01491-s001.zip › Table S3_GSEA_dormancy_entry_TMZ_versus_DMSO_regulated_significant.xlsx]

## Sheet: Tabelle1
source	term_name	term_id	adjusted_p_value	intersections
GO:BP	regulation of RNA metabolic process	GO:0051252	0.000634219	ACVR2B,AHNAK,ARID1A,ARID1B,ARID3B,ASXL2,ATP2B4,ATXN1,AXIN2,BCLAF1,BEND3,BMPR2,BPTF,BRD2,CBFB,CBX2,CD200,CDK14,CDKN1C,CDYL2,CENPF,CGA,CHD3,CIRBP,CITED4,CLOCK,CNOT6,CPEB3,DAB2,DAZAP1,DIS3L2,DNMT3B,DOT1L,DYRK1A,EBF1,EBF3,EPHA5,EWSR1,F2R,FOS,FOXO4,FUS,FZD5,GATAD2B,GFI1,HCFC1,HDAC6,HDAC8,HEXIM1,HIRA,HMBOX1,HMGN5,HNRNPA0,HNRNPH3,HNRNPM,HOXA7,HOXB3,HR,HSPA8,ICE1,IER2,ILF3,INO80,INSR,IRAK1,IRX2,JARID2,KA…
GO:BP	regulation of nucleobase-containing compound metabolic process	GO:0019219	0.000807505	ACVR2B,AHNAK,ARID1A,ARID1B,ARID3B,ASXL2,ATP2B4,ATXN1,AXIN2,BCLAF1,BEND3,BMPR2,BPTF,BRD2,CBFB,CBX2,CD200,CDK14,CDKN1C,CDYL2,CENPF,CGA,CHD3,CHTF18,CIRBP,CITED4,CLOCK,CNOT6,CPEB3,DAB2,DAZAP1,DIS3L2,DNMT3B,DONSON,DOT1L,DYRK1A,EBF1,EBF3,EPHA5,EWSR1,EYA3,F2R,FAM168A,FOS,FOXO4,FUS,FZD5,GATAD2B,GFI1,HCFC1,HDAC6,HDAC8,HEXIM1,HIRA,HMBOX1,HMGN5,HNRNPA0,HNRNPH3,HNRNPM,HOXA7,HOXB3,HR,HSPA8,ICE1,IER2,ILF3,INO8…
GO:BP	regulation of primary metabolic process	GO:0080090	0.0173866	ACVR2B,AGO4,AHNAK,AKAP9,ANTXR1,APOB,ARID1A,ARID1B,ARID3B,ASXL2,ATP2B4,ATXN1,ATXN3,AXIN2,BCLAF1,BEND3,BMPR2,BPTF,BRD2,CAB39L,CBFB,CBX2,CCNB3,CD200,CDC14B,CDK14,CDKN1C,CDYL2,CENPF,CGA,CHD3,CHTF18,CIRBP,CITED4,CLOCK,CNOT6,CPEB3,CSPG4,CTDSP2,CYP51A1,DAB2,DAZAP1,DIS3L2,DLG3,DNMT3B,DONSON,DOT1L,DYRK1A,EBF1,EBF3,EFNA5,EIF4EBP2,EPHA5,EWSR1,EYA3,F2R,FAM161A,FAM168A,FBXO7,FOS,FOXO4,FUS,FYN,FZD5,GATAD2B,GFI…
GO:BP	regulation of nitrogen compound metabolic process	GO:0051171	0.000750579	ACVR2B,AGO4,AHNAK,AKAP9,ANTXR1,ARID1A,ARID1B,ARID3B,ASXL2,ATP2B4,ATXN1,ATXN3,AXIN2,BCLAF1,BEND3,BMPR2,BPTF,BRD2,CAB39L,CBFB,CBX2,CCNB3,CD200,CDC14B,CDK14,CDKN1C,CDYL2,CENPF,CGA,CHD3,CHTF18,CIRBP,CITED4,CLOCK,CNOT6,CPEB3,CSPG4,CTDSP2,CYP51A1,DAB2,DAZAP1,DIS3L2,DLG3,DNMT3B,DONSON,DOT1L,DYRK1A,EBF1,EBF3,EFNA5,EIF4EBP2,EPHA5,EWSR1,EYA3,F2R,FAM161A,FAM168A,FBXO7,FOS,FOXO4,FUS,FYN,FZD5,GATAD2B,GFI1,GPR…
GO:BP	organic cyclic compound biosynthetic process	GO:1901362	0.000750579	ACVR2B,APOB,APPL1,ARID1A,ARID1B,ARID3B,ASXL2,ATP2B4,ATP7A,ATXN1,BCLAF1,BEND3,BMPR2,BPTF,BRD2,CBFB,CBX2,CD200,CDK14,CDKN1C,CDYL2,CENPF,CGA,CHD3,CHTF18,CITED4,CLOCK,CNOT6,CPEB3,CTPS2,CYP51A1,DAB2,DNMT3B,DOT1L,DYRK1A,EBF1,EBF3,EPHA5,EWSR1,F2R,FOS,FOXO4,FUS,FZD5,GATAD2B,GFI1,H6PD,HCFC1,HDAC6,HDAC8,HEXIM1,HIRA,HMBOX1,HMGN5,HOXA7,HOXB3,HR,HSPA8,ICE1,IDI2,IER2,ILF3,INO80,INSR,IRAK1,IRX2,JARID2,KAT5,KAT6…
GO:BP	regulation of cellular metabolic process	GO:0031323	0.0209604	ACVR2B,AGO4,AHNAK,AKAP9,ANTXR1,APPL1,ARID1A,ARID1B,ARID3B,ASXL2,ATP2B4,ATP7A,ATXN1,ATXN3,AXIN2,BCLAF1,BEND3,BMPR2,BPTF,BRD2,CAB39L,CBFB,CBX2,CCNB3,CD200,CDC14B,CDK14,CDKN1C,CDYL2,CENPF,CGA,CHD3,CHTF18,CIRBP,CITED4,CLOCK,CNOT6,CPEB3,CSPG4,CTDSP2,DAB2,DAZAP1,DDR1,DIS3L2,DLG3,DNMT3B,DONSON,DOT1L,DYRK1A,EBF1,EBF3,EFNA5,EIF4EBP2,EPHA5,EWSR1,EYA3,F2R,FAM161A,FAM168A,FBXO7,FOS,FOXO4,FUS,FYN,FZD5,GATAD2B…
GO:BP	regulation of nucleic acid-templated transcription	GO:1903506	0.0805376	ACVR2B,ARID1A,ARID1B,ARID3B,ASXL2,ATP2B4,ATXN1,BCLAF1,BEND3,BMPR2,BPTF,BRD2,CBFB,CBX2,CD200,CDK14,CDKN1C,CDYL2,CENPF,CGA,CHD3,CITED4,CLOCK,CNOT6,CPEB3,DAB2,DNMT3B,DOT1L,DYRK1A,EBF1,EBF3,EPHA5,EWSR1,F2R,FOS,FOXO4,FUS,FZD5,GATAD2B,GFI1,HCFC1,HDAC6,HDAC8,HEXIM1,HIRA,HMBOX1,HMGN5,HOXA7,HOXB3,HR,HSPA8,ICE1,IER2,ILF3,INO80,INSR,IRAK1,IRX2,JARID2,KAT5,KAT6B,KDM3B,KLF12,KLF3,KLF6,KLF7,KLF9,KPNA6,LDB2,LGR…
GO:BP	aromatic compound biosynthetic process	GO:0019438	0.0805376	ACVR2B,APPL1,ARID1A,ARID1B,ARID3B,ASXL2,ATP2B4,ATP7A,ATXN1,BCLAF1,BEND3,BMPR2,BPTF,BRD2,CBFB,CBX2,CD200,CDK14,CDKN1C,CDYL2,CENPF,CGA,CHD3,CHTF18,CITED4,CLOCK,CNOT6,CPEB3,CTPS2,DAB2,DNMT3B,DOT1L,DYRK1A,EBF1,EBF3,EPHA5,EWSR1,F2R,FOS,FOXO4,FUS,FZD5,GATAD2B,GFI1,HCFC1,HDAC6,HDAC8,HEXIM1,HIRA,HMBOX1,HMGN5,HOXA7,HOXB3,HR,HSPA8,ICE1,IER2,ILF3,INO80,INSR,IRAK1,IRX2,JARID2,KAT5,KAT6B,KDM3B,KLF12,KLF3,KLF6…
GO:BP	regulation of transcription, DNA-templated	GO:0006355	0.0805376	ACVR2B,ARID1A,ARID1B,ARID3B,ASXL2,ATP2B4,ATXN1,BCLAF1,BEND3,BMPR2,BPTF,BRD2,CBFB,CBX2,CD200,CDK14,CDKN1C,CDYL2,CENPF,CGA,CHD3,CITED4,CLOCK,CNOT6,CPEB3,DAB2,DNMT3B,DOT1L,DYRK1A,EBF1,EBF3,EPHA5,EWSR1,F2R,FOS,FOXO4,FUS,FZD5,GATAD2B,GFI1,HCFC1,HDAC6,HDAC8,HEXIM1,HIRA,HMBOX1,HMGN5,HOXA7,HOXB3,HR,HSPA8,ICE1,IER2,ILF3,INO80,INSR,IRAK1,IRX2,JARID2,KAT5,KAT6B,KDM3B,KLF12,KLF3,KLF6,KLF7,KLF9,KPNA6,LDB2,LGR…
GO:BP	nucleic acid-templated transcription	GO:0097659	0.0842208	ACVR2B,ARID1A,ARID1B,ARID3B,ASXL2,ATP2B4,ATXN1,BCLAF1,BEND3,BMPR2,BPTF,BRD2,CBFB,CBX2,CD200,CDK14,CDKN1C,CDYL2,CENPF,CGA,CHD3,CITED4,CLOCK,CNOT6,CPEB3,DAB2,DNMT3B,DOT1L,DYRK1A,EBF1,EBF3,EPHA5,EWSR1,F2R,FOS,FOXO4,FUS,FZD5,GATAD2B,GFI1,HCFC1,HDAC6,HDAC8,HEXIM1,HIRA,HMBOX1,HMGN5,HOXA7,HOXB3,HR,HSPA8,ICE1,IER2,ILF3,INO80,INSR,IRAK1,IRX2,JARID2,KAT5,KAT6B,KDM3B,KLF12,KLF3,KLF6,KLF7,KLF9,KPNA6,LDB2,LGR…
GO:BP	regulation of RNA biosynthetic process	GO:2001141	0.0842208	ACVR2B,ARID1A,ARID1B,ARID3B,ASXL2,ATP2B4,ATXN1,BCLAF1,BEND3,BMPR2,BPTF,BRD2,CBFB,CBX2,CD200,CDK14,CDKN1C,CDYL2,CENPF,CGA,CHD3,CITED4,CLOCK,CNOT6,CPEB3,DAB2,DNMT3B,DOT1L,DYRK1A,EBF1,EBF3,EPHA5,EWSR1,F2R,FOS,FOXO4,FUS,FZD5,GATAD2B,GFI1,HCFC1,HDAC6,HDAC8,HEXIM1,HIRA,HMBOX1,HMGN5,HOXA7,HOXB3,HR,HSPA8,ICE1,IER2,ILF3,INO80,INSR,IRAK1,IRX2,JARID2,KAT5,KAT6B,KDM3B,KLF12,KLF3,KLF6,KLF7,KLF9,KPNA6,LDB2,LGR…
GO:BP	transcription, DNA-templated	GO:0006351	0.0842208	ACVR2B,ARID1A,ARID1B,ARID3B,ASXL2,ATP2B4,ATXN1,BCLAF1,BEND3,BMPR2,BPTF,BRD2,CBFB,CBX2,CD200,CDK14,CDKN1C,CDYL2,CENPF,CGA,CHD3,CITED4,CLOCK,CNOT6,CPEB3,DAB2,DNMT3B,DOT1L,DYRK1A,EBF1,EBF3,EPHA5,EWSR1,F2R,FOS,FOXO4,FUS,FZD5,GATAD2B,GFI1,HCFC1,HDAC6,HDAC8,HEXIM1,HIRA,HMBOX1,HMGN5,HOXA7,HOXB3,HR,HSPA8,ICE1,IER2,ILF3,INO80,INSR,IRAK1,IRX2,JARID2,KAT5,KAT6B,KDM3B,KLF12,KLF3,KLF6,KLF7,KLF9,KPNA6,LDB2,LGR…
GO:BP	biosynthetic process	GO:0009058	0.0842208	ABCC5,ACVR2B,AGO4,AGPAT4,APOB,APPL1,ARID1A,ARID1B,ARID3B,ASXL2,ATP2B4,ATP7A,ATXN1,B3GLCT,B3GNT5,B4GALT5,BCLAF1,BEND3,BMPR2,BPTF,BRD2,CBFB,CBX2,CD200,CDK14,CDKN1C,CDYL2,CENPF,CGA,CHD3,CHTF18,CIRBP,CITED4,CLOCK,CNOT6,COL5A1,CPEB3,CTPS2,CYP51A1,DAB2,DIS3L2,DNMT3B,DOT1L,DPY19L3,DSE,DYRK1A,EBF1,EBF3,EIF4EBP2,EPHA5,EWSR1,F2R,FADS2,FAM20B,FASN,FOS,FOXO4,FUS,FUT10,FYN,FZD5,GALNT7,GATAD2B,GFI1,GK,GPC2,H6P…
GO:BP	organic substance biosynthetic process	GO:1901576	1.04329	ABCC5,ACVR2B,AGO4,AGPAT4,APOB,APPL1,ARID1A,ARID1B,ARID3B,ASXL2,ATP2B4,ATP7A,ATXN1,B3GLCT,B3GNT5,B4GALT5,BCLAF1,BEND3,BMPR2,BPTF,BRD2,CBFB,CBX2,CD200,CDK14,CDKN1C,CDYL2,CENPF,CGA,CHD3,CHTF18,CIRBP,CITED4,CLOCK,CNOT6,COL5A1,CPEB3,CTPS2,CYP51A1,DAB2,DIS3L2,DNMT3B,DOT1L,DPY19L3,DSE,DYRK1A,EBF1,EBF3,EIF4EBP2,EPHA5,EWSR1,F2R,FADS2,FAM20B,FASN,FOS,FOXO4,FUS,FUT10,FZD5,GALNT7,GATAD2B,GFI1,GK,GPC2,H6PD,HC…
GO:BP	RNA biosynthetic process	GO:0032774	1.24886	ACVR2B,ARID1A,ARID1B,ARID3B,ASXL2,ATP2B4,ATXN1,BCLAF1,BEND3,BMPR2,BPTF,BRD2,CBFB,CBX2,CD200,CDK14,CDKN1C,CDYL2,CENPF,CGA,CHD3,CITED4,CLOCK,CNOT6,CPEB3,DAB2,DNMT3B,DOT1L,DYRK1A,EBF1,EBF3,EPHA5,EWSR1,F2R,FOS,FOXO4,FUS,FZD5,GATAD2B,GFI1,HCFC1,HDAC6,HDAC8,HEXIM1,HIRA,HMBOX1,HMGN5,HOXA7,HOXB3,HR,HSPA8,ICE1,IER2,ILF3,INO80,INSR,IRAK1,IRX2,JARID2,KAT5,KAT6B,KDM3B,KLF12,KLF3,KLF6,KLF7,KLF9,KPNA6,LDB2,LGR…
GO:BP	regulation of biosynthetic process	GO:0009889	0.143727	ACVR2B,AGO4,APOB,APPL1,ARID1A,ARID1B,ARID3B,ASXL2,ATP2B4,ATP7A,ATXN1,BCLAF1,BEND3,BMPR2,BPTF,BRD2,CBFB,CBX2,CD200,CDK14,CDKN1C,CDYL2,CENPF,CGA,CHD3,CHTF18,CIRBP,CITED4,CLOCK,CNOT6,CPEB3,DAB2,DIS3L2,DNMT3B,DOT1L,DYRK1A,EBF1,EBF3,EIF4EBP2,EPHA5,EWSR1,F2R,FOS,FOXO4,FUS,FYN,FZD5,GATAD2B,GFI1,H6PD,HCFC1,HDAC6,HDAC8,HEXIM1,HIRA,HMBOX1,HMGN5,HOXA7,HOXB3,HR,HSPA8,ICE1,IER2,IL6R,ILF3,INO80,INPP5E,INSR,IRA…
GO:BP	regulation of cellular process	GO:0050794	2.90798	ACVR2B,ADAM12,AGO4,AHNAK,AKAP9,ALPK1,ANK2,ANKFY1,ANO1,ANTXR1,APOB,APPL1,AQP3,ARID1A,ARID1B,ARID3B,ARMC9,ASIC1,ASPM,ASXL2,ATP2B4,ATP7A,ATXN1,ATXN3,AXIN2,BCLAF1,BEND3,BMPR2,BOC,BPTF,BRD2,CAB39L,CABLES1,CABLES2,CBFB,CBX2,CCNB3,CCSAP,CD200,CD2AP,CDC14B,CDC42EP3,CDK10,CDK14,CDK19,CDK3,CDKN1C,CDYL2,CENPF,CEP135,CFAP69,CGA,CHD3,CHML,CHTF18,CIRBP,CITED4,CLASP2,CLCN6,CLOCK,CNOT6,CNRIP1,CNTRL,COL5A1,COL8A1…
GO:BP	regulation of cellular biosynthetic process	GO:0031326	2.92374	ACVR2B,AGO4,APPL1,ARID1A,ARID1B,ARID3B,ASXL2,ATP2B4,ATP7A,ATXN1,BCLAF1,BEND3,BMPR2,BPTF,BRD2,CBFB,CBX2,CD200,CDK14,CDKN1C,CDYL2,CENPF,CGA,CHD3,CHTF18,CIRBP,CITED4,CLOCK,CNOT6,CPEB3,DAB2,DIS3L2,DNMT3B,DOT1L,DYRK1A,EBF1,EBF3,EIF4EBP2,EPHA5,EWSR1,F2R,FOS,FOXO4,FUS,FYN,FZD5,GATAD2B,GFI1,H6PD,HCFC1,HDAC6,HDAC8,HEXIM1,HIRA,HMBOX1,HMGN5,HOXA7,HOXB3,HR,HSPA8,ICE1,IER2,ILF3,INO80,INPP5E,INSR,IRAK1,IRX2,JA…
GO:BP	heterocycle biosynthetic process	GO:0018130	2.92374	ACVR2B,ARID1A,ARID1B,ARID3B,ASXL2,ATP2B4,ATXN1,BCLAF1,BEND3,BMPR2,BPTF,BRD2,CBFB,CBX2,CD200,CDK14,CDKN1C,CDYL2,CENPF,CGA,CHD3,CHTF18,CITED4,CLOCK,CNOT6,CPEB3,CTPS2,DAB2,DNMT3B,DOT1L,DYRK1A,EBF1,EBF3,EPHA5,EWSR1,F2R,FOS,FOXO4,FUS,FZD5,GATAD2B,GFI1,HCFC1,HDAC6,HDAC8,HEXIM1,HIRA,HMBOX1,HMGN5,HOXA7,HOXB3,HR,HSPA8,ICE1,IER2,ILF3,INO80,INSR,IRAK1,IRX2,JARID2,KAT5,KAT6B,KDM3B,KLF12,KLF3,KLF6,KLF7,KLF9,K…
GO:BP	cellular biosynthetic process	GO:0044249	2.92374	ACVR2B,AGO4,AGPAT4,APOB,APPL1,ARID1A,ARID1B,ARID3B,ASXL2,ATP2B4,ATP7A,ATXN1,B3GLCT,B3GNT5,B4GALT5,BCLAF1,BEND3,BMPR2,BPTF,BRD2,CBFB,CBX2,CD200,CDK14,CDKN1C,CDYL2,CENPF,CGA,CHD3,CHTF18,CIRBP,CITED4,CLOCK,CNOT6,CPEB3,CTPS2,DAB2,DIS3L2,DNMT3B,DOT1L,DPY19L3,DSE,DYRK1A,EBF1,EBF3,EIF4EBP2,EPHA5,EWSR1,F2R,FADS2,FAM20B,FASN,FOS,FOXO4,FUS,FUT10,FYN,FZD5,GALNT7,GATAD2B,GFI1,GK,H6PD,HCFC1,HDAC6,HDAC8,HEXIM1…
GO:BP	nucleobase-containing compound biosynthetic process	GO:0034654	4.54169	ACVR2B,ARID1A,ARID1B,ARID3B,ASXL2,ATP2B4,ATXN1,BCLAF1,BEND3,BMPR2,BPTF,BRD2,CBFB,CBX2,CD200,CDK14,CDKN1C,CDYL2,CENPF,CGA,CHD3,CHTF18,CITED4,CLOCK,CNOT6,CPEB3,CTPS2,DAB2,DNMT3B,DOT1L,DYRK1A,EBF1,EBF3,EPHA5,EWSR1,F2R,FOS,FOXO4,FUS,FZD5,GATAD2B,GFI1,HCFC1,HDAC6,HDAC8,HEXIM1,HIRA,HMBOX1,HMGN5,HOXA7,HOXB3,HR,HSPA8,ICE1,IER2,ILF3,INO80,INSR,IRAK1,IRX2,JARID2,KAT5,KAT6B,KDM3B,KLF12,KLF3,KLF6,KLF7,KLF9,K…
GO:BP	regulation of macromolecule biosynthetic process	GO:0010556	0.462067	ACVR2B,AGO4,ARID1A,ARID1B,ARID3B,ASXL2,ATP2B4,ATXN1,BCLAF1,BEND3,BMPR2,BPTF,BRD2,CBFB,CBX2,CD200,CDK14,CDKN1C,CDYL2,CENPF,CGA,CHD3,CHTF18,CIRBP,CITED4,CLOCK,CNOT6,CPEB3,DAB2,DIS3L2,DNMT3B,DOT1L,DYRK1A,EBF1,EBF3,EIF4EBP2,EPHA5,EWSR1,F2R,FOS,FOXO4,FUS,FZD5,GATAD2B,GFI1,HCFC1,HDAC6,HDAC8,HEXIM1,HIRA,HMBOX1,HMGN5,HOXA7,HOXB3,HR,HSPA8,ICE1,IER2,ILF3,INO80,INPP5E,INSR,IRAK1,IRX2,JARID2,KAT5,KAT6B,KDM3B…
GO:BP	macromolecule biosynthetic process	GO:0009059	13.6227	ABCC5,ACVR2B,AGO4,APOB,ARID1A,ARID1B,ARID3B,ASXL2,ATP2B4,ATP7A,ATXN1,B3GLCT,B3GNT5,B4GALT5,BCLAF1,BEND3,BMPR2,BPTF,BRD2,CBFB,CBX2,CD200,CDK14,CDKN1C,CDYL2,CENPF,CGA,CHD3,CHTF18,CIRBP,CITED4,CLOCK,CNOT6,COL5A1,CPEB3,DAB2,DIS3L2,DNMT3B,DOT1L,DPY19L3,DSE,DYRK1A,EBF1,EBF3,EIF4EBP2,EPHA5,EWSR1,F2R,FAM20B,FOS,FOXO4,FUS,FUT10,FZD5,GALNT7,GATAD2B,GFI1,GPC2,HCFC1,HDAC6,HDAC8,HEXIM1,HIRA,HMBOX1,HMGN5,HOXA7…
GO:BP	positive regulation of RNA metabolic process	GO:0051254	118.484	ARID1A,ARID1B,ARID3B,ASXL2,BCLAF1,BMPR2,BPTF,CBFB,CDKN1C,CGA,CIRBP,CITED4,CLOCK,CNOT6,CPEB3,DAB2,DAZAP1,DIS3L2,DOT1L,DYRK1A,EBF3,F2R,FOS,FOXO4,FUS,FZD5,HCFC1,HMBOX1,HMGN5,HOXA7,HOXB3,ICE1,IER2,ILF3,INO80,INSR,KAT5,KAT6B,KLF12,KLF6,KLF7,KPNA6,LDB2,LGR4,LRP6,MAML1,MAML2,MAP3K5,MED12,MED14,MED16,MEF2A,MEF2C,METTL16,MLLT6,NAA16,NCOA6,NFATC1,NFIB,NFIC,NPAS2,NR2F1,NR4A3,NUCKS1,PAN3,PARP1,PCBD2,PHF2,PKN…
GO:BP	regulation of macromolecule metabolic process	GO:0060255	12.9606	ACVR2B,AGO4,AHNAK,AKAP9,ANK2,ANTXR1,APOB,APPL1,ARID1A,ARID1B,ARID3B,ASXL2,ATP2B4,ATP7A,ATXN1,ATXN3,AXIN2,BCLAF1,BEND3,BMPR2,BPTF,BRD2,C14ORF93,CAB39L,CBFB,CBX2,CCNB3,CD200,CD2AP,CDC14B,CDK14,CDKN1C,CDYL2,CENPF,CGA,CHD3,CHTF18,CIRBP,CITED4,CLCN6,CLOCK,CNOT6,CPEB3,CSPG4,CTDSP2,CYP51A1,DAB2,DAZAP1,DIS3L2,DLG3,DNMT3B,DONSON,DOT1L,DYRK1A,EBF1,EBF3,EFNA5,EIF4EBP2,EPHA5,EWSR1,EYA3,F2R,FAM161A,FAM168A,FB…
GO:BP	negative regulation of RNA metabolic process	GO:0051253	169.233	ACVR2B,ATXN1,AXIN2,BCLAF1,BEND3,BPTF,CBFB,CBX2,CDKN1C,CDYL2,CENPF,CHD3,CIRBP,CLOCK,CPEB3,DAB2,DNMT3B,DYRK1A,FUS,GATAD2B,GFI1,HCFC1,HDAC6,HDAC8,HEXIM1,HIRA,HMBOX1,HNRNPA0,HOXA7,HOXB3,HSPA8,ILF3,IRX2,JARID2,KAT5,KAT6B,KLF12,KLF3,KLF7,LDB2,LGR4,LIMS1,LOXL3,MDM4,MEF2A,MEF2C,METTL16,NFIB,NFIC,NKX6-2,NOTCH2,NR2F1,NR4A3,PARP1,PHC3,PRDM5,RBAK,RBFOX2,RERE,RFX3,RUNX1,RUNX2,SAMD7,SATB1,SCMH1,SECISBP2,SET,SF…
GO:BP	positive regulation of biological process	GO:0048518	35.4839	ACVR2B,ADAM12,AKAP9,ALPK1,ANK2,ANKFY1,ANO1,ANTXR1,APOB,APPL1,AQP3,ARID1A,ARID1B,ARID3B,ARMC9,ASPM,ASXL2,ATP2B4,ATP7A,ATXN3,AXIN2,B4GALT5,BCLAF1,BEND3,BMPR2,BOC,BPTF,C14ORF93,C8A,CAB39L,CBFB,CD200,CD2AP,CDC14B,CDC42EP3,CDK10,CDK19,CDKN1C,CEP135,CFAP69,CGA,CHTF18,CIRBP,CITED4,CLASP2,CLOCK,CNOT6,COL8A1,CPEB3,CPNE3,CSPG4,DAB2,DAZAP1,DDR1,DENND6A,DIS3L2,DIXDC1,DLG3,DNMT3B,DOCK4,DOT1L,DYRK1A,EBF3,EFNA5…
GO:BP	positive regulation of nucleic acid-templated transcription	GO:1903508	56.8922	ARID1A,ARID1B,ARID3B,ASXL2,BCLAF1,BMPR2,BPTF,CBFB,CDKN1C,CGA,CITED4,CLOCK,CNOT6,DAB2,DOT1L,DYRK1A,EBF3,F2R,FOS,FOXO4,FUS,FZD5,HCFC1,HMBOX1,HMGN5,HOXA7,HOXB3,ICE1,IER2,ILF3,INO80,INSR,KAT5,KAT6B,KLF12,KLF6,KLF7,KPNA6,LDB2,LGR4,LRP6,MAML1,MAML2,MAP3K5,MED12,MED14,MED16,MEF2A,MEF2C,MLLT6,NAA16,NCOA6,NFATC1,NFIB,NFIC,NPAS2,NR2F1,NR4A3,NUCKS1,PARP1,PCBD2,PHF2,PKNOX1,POGZ,PPP3CB,PRDM5,PTMA,RAI1,RERE,RF…
GO:BP	positive regulation of transcription, DNA-templated	GO:0045893	56.8922	ARID1A,ARID1B,ARID3B,ASXL2,BCLAF1,BMPR2,BPTF,CBFB,CDKN1C,CGA,CITED4,CLOCK,CNOT6,DAB2,DOT1L,DYRK1A,EBF3,F2R,FOS,FOXO4,FUS,FZD5,HCFC1,HMBOX1,HMGN5,HOXA7,HOXB3,ICE1,IER2,ILF3,INO80,INSR,KAT5,KAT6B,KLF12,KLF6,KLF7,KPNA6,LDB2,LGR4,LRP6,MAML1,MAML2,MAP3K5,MED12,MED14,MED16,MEF2A,MEF2C,MLLT6,NAA16,NCOA6,NFATC1,NFIB,NFIC,NPAS2,NR2F1,NR4A3,NUCKS1,PARP1,PCBD2,PHF2,PKNOX1,POGZ,PPP3CB,PRDM5,PTMA,RAI1,RERE,RF…
GO:BP	positive regulation of RNA biosynthetic process	GO:1902680	66.8683	ARID1A,ARID1B,ARID3B,ASXL2,BCLAF1,BMPR2,BPTF,CBFB,CDKN1C,CGA,CITED4,CLOCK,CNOT6,DAB2,DOT1L,DYRK1A,EBF3,F2R,FOS,FOXO4,FUS,FZD5,HCFC1,HMBOX1,HMGN5,HOXA7,HOXB3,ICE1,IER2,ILF3,INO80,INSR,KAT5,KAT6B,KLF12,KLF6,KLF7,KPNA6,LDB2,LGR4,LRP6,MAML1,MAML2,MAP3K5,MED12,MED14,MED16,MEF2A,MEF2C,MLLT6,NAA16,NCOA6,NFATC1,NFIB,NFIC,NPAS2,NR2F1,NR4A3,NUCKS1,PARP1,PCBD2,PHF2,PKNOX1,POGZ,PPP3CB,PRDM5,PTMA,RAI1,RERE,RF…
GO:BP	positive regulation of nucleobase-containing compound metabolic process	GO:0045935	66.8683	ARID1A,ARID1B,ARID3B,ASXL2,BCLAF1,BMPR2,BPTF,CBFB,CDKN1C,CGA,CHTF18,CIRBP,CITED4,CLOCK,CNOT6,CPEB3,DAB2,DAZAP1,DIS3L2,DOT1L,DYRK1A,EBF3,EYA3,F2R,FAM168A,FOS,FOXO4,FUS,FZD5,HCFC1,HMBOX1,HMGN5,HOXA7,HOXB3,ICE1,IER2,ILF3,INO80,INSR,KAT5,KAT6B,KLF12,KLF6,KLF7,KPNA6,LDB2,LGR4,LRP6,MAML1,MAML2,MAP3K5,MED12,MED14,MED16,MEF2A,MEF2C,METTL16,MLLT6,NAA16,NCOA6,NFATC1,NFIB,NFIC,NPAS2,NR2F1,NR4A3,NUCKS1,P2RX7…
GO:BP	negative regulation of cellular biosynthetic process	GO:0031327	66.8683	ACVR2B,AGO4,ATP2B4,ATXN1,BCLAF1,BEND3,BMPR2,BPTF,CBFB,CBX2,CDKN1C,CDYL2,CENPF,CHD3,CIRBP,CLOCK,CNOT6,CPEB3,DAB2,DIS3L2,DNMT3B,EIF4EBP2,FYN,GATAD2B,GFI1,HCFC1,HDAC6,HDAC8,HEXIM1,HIRA,HMBOX1,HOXA7,HOXB3,HSPA8,ILF3,INPP5E,IRX2,JARID2,KAT5,KAT6B,KLF12,KLF3,KLF7,LDB2,LGR4,LIMS1,LOXL3,MDM4,MEF2A,MEF2C,METTL16,NFIB,NFIC,NKX6-2,NOTCH2,NR2F1,NR4A3,PAN3,PARP1,PHC3,PRDM5,RAPGEF2,RBAK,RBFOX2,RERE,RFX3,RUNX1,…
GO:BP	negative regulation of biosynthetic process	GO:0009890	7.23643	ACVR2B,AGO4,ATP2B4,ATXN1,BCLAF1,BEND3,BMPR2,BPTF,CBFB,CBX2,CDKN1C,CDYL2,CENPF,CHD3,CIRBP,CLOCK,CNOT6,CPEB3,DAB2,DIS3L2,DNMT3B,EIF4EBP2,FYN,GATAD2B,GFI1,HCFC1,HDAC6,HDAC8,HEXIM1,HIRA,HMBOX1,HOXA7,HOXB3,HSPA8,IL6R,ILF3,INPP5E,IRX2,JARID2,KAT5,KAT6B,KLF12,KLF3,KLF7,LDB2,LGR4,LIMS1,LOXL3,MDM4,MEF2A,MEF2C,METTL16,NFIB,NFIC,NKX6-2,NOTCH2,NR2F1,NR4A3,PAN3,PARP1,PHC3,PRDM5,RAPGEF2,RBAK,RBFOX2,RERE,RFX3,R…
GO:BP	regulation of biological process	GO:0050789	1052.91	ACVR2B,ADAM12,AGO4,AHNAK,AKAP9,ALPK1,ANK2,ANKFY1,ANO1,ANTXR1,APOB,APPL1,AQP3,ARID1A,ARID1B,ARID3B,ARMC9,ASIC1,ASPM,ASXL2,ATP2B2,ATP2B4,ATP7A,ATXN1,ATXN3,AXIN2,B4GALT5,BCLAF1,BEND3,BMPR2,BOC,BPTF,BRD2,BTBD7,C14ORF93,C8A,CAB39L,CABLES1,CABLES2,CBFB,CBX2,CCNB3,CCSAP,CD200,CD2AP,CDC14B,CDC42EP3,CDK10,CDK14,CDK19,CDK3,CDKN1C,CDYL2,CENPF,CEP135,CFAP69,CGA,CHD3,CHML,CHTF18,CIRBP,CITED4,CLASP2,CLCN6,CLOC…
GO:BP	positive regulation of cellular process	GO:0048522	108.868	ACVR2B,AKAP9,ALPK1,ANK2,ANKFY1,ANO1,ANTXR1,APOB,APPL1,ARID1A,ARID1B,ARID3B,ARMC9,ASPM,ASXL2,ATP2B4,ATP7A,ATXN3,AXIN2,BCLAF1,BMPR2,BOC,BPTF,CAB39L,CBFB,CD2AP,CDC14B,CDC42EP3,CDK10,CDK19,CDKN1C,CEP135,CFAP69,CGA,CHTF18,CIRBP,CITED4,CLASP2,CLOCK,CNOT6,COL8A1,CPEB3,CPNE3,CSPG4,DAB2,DAZAP1,DDR1,DENND6A,DIS3L2,DIXDC1,DLG3,DNMT3B,DOCK4,DOT1L,DYRK1A,EBF3,EFNA5,EPHA5,EVL,EYA3,F2R,FAM161A,FAM168A,FBN2,FBXO…
GO:BP	negative regulation of macromolecule biosynthetic process	GO:0010558	108.868	ACVR2B,AGO4,ATXN1,BCLAF1,BEND3,BMPR2,BPTF,CBFB,CBX2,CDKN1C,CDYL2,CENPF,CHD3,CIRBP,CLOCK,CNOT6,CPEB3,DAB2,DIS3L2,DNMT3B,EIF4EBP2,GATAD2B,GFI1,HCFC1,HDAC6,HDAC8,HEXIM1,HIRA,HMBOX1,HOXA7,HOXB3,HSPA8,ILF3,INPP5E,IRX2,JARID2,KAT5,KAT6B,KLF12,KLF3,KLF7,LDB2,LGR4,LIMS1,LOXL3,MDM4,MEF2A,MEF2C,METTL16,NFIB,NFIC,NKX6-2,NOTCH2,NR2F1,NR4A3,PAN3,PARP1,PHC3,PRDM5,RBAK,RBFOX2,RERE,RFX3,RUNX1,RUNX2,SAMD4B,SAMD7,…
GO:BP	negative regulation of nucleobase-containing compound metabolic process	GO:0045934	108.868	ACVR2B,ATXN1,AXIN2,BCLAF1,BEND3,BMPR2,BPTF,CBFB,CBX2,CDKN1C,CDYL2,CENPF,CHD3,CIRBP,CLOCK,CPEB3,DAB2,DNMT3B,DONSON,DYRK1A,FUS,GATAD2B,GFI1,HCFC1,HDAC6,HDAC8,HEXIM1,HIRA,HMBOX1,HNRNPA0,HOXA7,HOXB3,HSPA8,ILF3,IRX2,JARID2,KAT5,KAT6B,KLF12,KLF3,KLF7,LDB2,LGR4,LIG3,LIMS1,LOXL3,MDM4,MEF2A,MEF2C,METTL16,NFIB,NFIC,NKX6-2,NOTCH2,NR2F1,NR4A3,PARP1,PHC3,PRDM5,RBAK,RBFOX2,RERE,RFX3,RUNX1,RUNX2,SAMD7,SATB1,SCM…
GO:BP	positive regulation of macromolecule metabolic process	GO:0010604	140.092	ACVR2B,AKAP9,ANK2,ANTXR1,APOB,APPL1,ARID1A,ARID1B,ARID3B,ASXL2,ATP2B4,ATXN3,AXIN2,BCLAF1,BMPR2,BPTF,C14ORF93,CAB39L,CBFB,CD200,CDC14B,CDKN1C,CGA,CHTF18,CIRBP,CITED4,CLOCK,CNOT6,CPEB3,CSPG4,DAB2,DAZAP1,DIS3L2,DLG3,DNMT3B,DOT1L,DYRK1A,EBF3,EFNA5,EYA3,F2R,FAM161A,FAM168A,FOS,FOXO4,FUS,FYN,FZD5,GPRC5B,HCFC1,HDAC6,HIP1,HMBOX1,HMGN5,HNRNPA0,HOXA7,HOXB3,HPSE,ICE1,IER2,IL6R,ILF3,INCENP,INO80,INPP5F,INSR,…
GO:BP	regulation of transcription by RNA polymerase II	GO:0006357	2235.13	ACVR2B,ARID1A,ARID1B,ARID3B,ASXL2,ATP2B4,ATXN1,BCLAF1,BEND3,BMPR2,BPTF,BRD2,CBFB,CBX2,CDKN1C,CGA,CHD3,CLOCK,CPEB3,DAB2,DNMT3B,DOT1L,EBF1,EBF3,FOS,FOXO4,FUS,FZD5,GATAD2B,GFI1,HCFC1,HDAC8,HEXIM1,HIRA,HMBOX1,HOXA7,HOXB3,HR,IER2,INO80,IRX2,JARID2,KAT5,KAT6B,KDM3B,KLF12,KLF3,KLF6,KLF7,KLF9,KPNA6,LDB2,LRP6,MAML1,MAML2,MDM4,MED12,MED14,MED16,MEF2A,MEF2C,MGA,MLLT6,NCOA6,NFATC1,NFIB,NFIC,NKX6-2,NOTCH2,NPA…
GO:BP	transcription by RNA polymerase II	GO:0006366	2962.8	ACVR2B,ARID1A,ARID1B,ARID3B,ASXL2,ATP2B4,ATXN1,BCLAF1,BEND3,BMPR2,BPTF,BRD2,CBFB,CBX2,CDKN1C,CGA,CHD3,CLOCK,CPEB3,DAB2,DNMT3B,DOT1L,EBF1,EBF3,FOS,FOXO4,FUS,FZD5,GATAD2B,GFI1,HCFC1,HDAC8,HEXIM1,HIRA,HMBOX1,HOXA7,HOXB3,HR,ICE1,IER2,INO80,IRX2,JARID2,KAT5,KAT6B,KDM3B,KLF12,KLF3,KLF6,KLF7,KLF9,KPNA6,LDB2,LRP6,MAML1,MAML2,MDM4,MED12,MED14,MED16,MEF2A,MEF2C,MGA,MLLT6,NCOA6,NFATC1,NFIB,NFIC,NKX6-2,NOTCH…
GO:BP	cellular nitrogen compound biosynthetic process	GO:0044271	313.347	ACVR2B,AGO4,ARID1A,ARID1B,ARID3B,ASXL2,ATP2B4,ATXN1,B4GALT5,BCLAF1,BEND3,BMPR2,BPTF,BRD2,CBFB,CBX2,CD200,CDK14,CDKN1C,CDYL2,CENPF,CGA,CHD3,CHTF18,CIRBP,CITED4,CLOCK,CNOT6,CPEB3,CTPS2,DAB2,DIS3L2,DNMT3B,DOT1L,DYRK1A,EBF1,EBF3,EIF4EBP2,EPHA5,EWSR1,F2R,FOS,FOXO4,FUS,FZD5,GATAD2B,GFI1,HCFC1,HDAC6,HDAC8,HEXIM1,HIRA,HMBOX1,HMGN5,HOXA7,HOXB3,HR,HSPA8,ICE1,IER2,ILF3,INO80,INPP5E,INSR,IRAK1,IRX2,JARID2,KA…
GO:BP	negative regulation of transcription, DNA-templated	GO:0045892	320.195	ACVR2B,ATXN1,BCLAF1,BEND3,BPTF,CBFB,CBX2,CDKN1C,CDYL2,CENPF,CHD3,CLOCK,CPEB3,DAB2,DNMT3B,GATAD2B,GFI1,HCFC1,HDAC6,HDAC8,HEXIM1,HIRA,HMBOX1,HOXA7,HOXB3,HSPA8,ILF3,IRX2,JARID2,KAT5,KAT6B,KLF12,KLF3,KLF7,LDB2,LGR4,LIMS1,LOXL3,MDM4,MEF2A,MEF2C,NFIB,NFIC,NKX6-2,NOTCH2,NR2F1,NR4A3,PARP1,PHC3,PRDM5,RBAK,RBFOX2,RERE,RFX3,RUNX1,RUNX2,SAMD7,SATB1,SCMH1,SET,SFPQ,SIN3A,SIRT1,SKI,SKIL,SMAD4,SMAD5,SMARCA4,SMO,…
GO:BP	multicellular organism development	GO:0007275	320.195	ACVR2B,ADAM12,AGO4,ANK2,ANTXR1,APOB,AQP3,ARID1A,ARID1B,ASPM,ATP2B2,ATP2B4,ATP7A,ATXN1,ATXN3,AXIN2,B3GNT5,B4GALT5,BMPR2,BOC,BPTF,BRD2,BTBD2,BTBD7,CABLES1,CBFB,CBX2,CCSAP,CDKN1C,CENPF,CGA,CLASP2,CLOCK,CNTRL,COL5A1,COL8A1,CPEB3,CSPG4,DAB2,DAZAP1,DCLK2,DDR1,DHRS3,DHTKD1,DIXDC1,DSC2,DTNB,DYRK1A,EFNA5,EPHA5,EVL,EYA3,FARP1,FASN,FBN2,FBXO7,FOS,FOXO4,FREM1,FREM2,FUT10,FYN,FZD5,GFI1,GNGT1,GPC2,GPRC5B,HDAC6…
GO:BP	negative regulation of nucleic acid-templated transcription	GO:1903507	3388.66	ACVR2B,ATXN1,BCLAF1,BEND3,BPTF,CBFB,CBX2,CDKN1C,CDYL2,CENPF,CHD3,CLOCK,CPEB3,DAB2,DNMT3B,GATAD2B,GFI1,HCFC1,HDAC6,HDAC8,HEXIM1,HIRA,HMBOX1,HOXA7,HOXB3,HSPA8,ILF3,IRX2,JARID2,KAT5,KAT6B,KLF12,KLF3,KLF7,LDB2,LGR4,LIMS1,LOXL3,MDM4,MEF2A,MEF2C,NFIB,NFIC,NKX6-2,NOTCH2,NR2F1,NR4A3,PARP1,PHC3,PRDM5,RBAK,RBFOX2,RERE,RFX3,RUNX1,RUNX2,SAMD7,SATB1,SCMH1,SET,SFPQ,SIN3A,SIRT1,SKI,SKIL,SMAD4,SMAD5,SMARCA4,SMO,…
GO:BP	negative regulation of RNA biosynthetic process	GO:1902679	36.2434	ACVR2B,ATXN1,BCLAF1,BEND3,BPTF,CBFB,CBX2,CDKN1C,CDYL2,CENPF,CHD3,CLOCK,CPEB3,DAB2,DNMT3B,GATAD2B,GFI1,HCFC1,HDAC6,HDAC8,HEXIM1,HIRA,HMBOX1,HOXA7,HOXB3,HSPA8,ILF3,IRX2,JARID2,KAT5,KAT6B,KLF12,KLF3,KLF7,LDB2,LGR4,LIMS1,LOXL3,MDM4,MEF2A,MEF2C,NFIB,NFIC,NKX6-2,NOTCH2,NR2F1,NR4A3,PARP1,PHC3,PRDM5,RBAK,RBFOX2,RERE,RFX3,RUNX1,RUNX2,SAMD7,SATB1,SCMH1,SET,SFPQ,SIN3A,SIRT1,SKI,SKIL,SMAD4,SMAD5,SMARCA4,SMO,…
GO:BP	regulation of metabolic process	GO:0019222	526.777	ACVR2B,AGO4,AHNAK,AKAP9,ANK2,ANTXR1,APOB,APPL1,ARID1A,ARID1B,ARID3B,ASXL2,ATP2B4,ATP7A,ATXN1,ATXN3,AXIN2,BCLAF1,BEND3,BMPR2,BPTF,BRD2,C14ORF93,CAB39L,CBFB,CBX2,CCNB3,CD200,CD2AP,CDC14B,CDK14,CDKN1C,CDYL2,CENPF,CGA,CHD3,CHTF18,CIRBP,CITED4,CLCN6,CLOCK,CNOT6,CPEB3,CSPG4,CTDSP2,CYP51A1,DAB2,DAZAP1,DDR1,DIS3L2,DLG3,DNMT3B,DONSON,DOT1L,DYRK1A,EBF1,EBF3,EFNA5,EIF4EBP2,EPHA5,EWSR1,EYA3,F2R,FAM161A,FAM16…
GO:BP	positive regulation of nitrogen compound metabolic process	GO:0051173	584.685	ACVR2B,AKAP9,ANTXR1,ARID1A,ARID1B,ARID3B,ASXL2,ATP2B4,ATXN3,AXIN2,BCLAF1,BMPR2,BPTF,CAB39L,CBFB,CDC14B,CDKN1C,CGA,CHTF18,CIRBP,CITED4,CLOCK,CNOT6,CPEB3,CSPG4,DAB2,DAZAP1,DIS3L2,DLG3,DNMT3B,DOT1L,DYRK1A,EBF3,EFNA5,EYA3,F2R,FAM161A,FAM168A,FOS,FOXO4,FUS,FYN,FZD5,GPRC5B,HCFC1,HDAC6,HIP1,HMBOX1,HMGN5,HOXA7,HOXB3,ICE1,IER2,IL6R,ILF3,INCENP,INO80,INSR,IRAK1,JARID2,KAT5,KAT6B,KLF12,KLF6,KLF7,KPNA6,KRAS,…
GO:BP	positive regulation of metabolic process	GO:0009893	698.86	ACVR2B,AKAP9,ANK2,ANTXR1,APOB,APPL1,ARID1A,ARID1B,ARID3B,ASXL2,ATP2B4,ATP7A,ATXN3,AXIN2,BCLAF1,BEND3,BMPR2,BPTF,C14ORF93,CAB39L,CBFB,CD200,CDC14B,CDKN1C,CGA,CHTF18,CIRBP,CITED4,CLOCK,CNOT6,CPEB3,CSPG4,DAB2,DAZAP1,DDR1,DIS3L2,DLG3,DNMT3B,DOT1L,DYRK1A,EBF3,EFNA5,EPHA5,EYA3,F2R,FAM161A,FAM168A,FBXO7,FOS,FOXO4,FUS,FYN,FZD5,GPRC5B,HADH,HCFC1,HDAC6,HIP1,HMBOX1,HMGN5,HNRNPA0,HOXA7,HOXB3,HPSE,ICE1,IER2,I…
GO:BP	positive regulation of cellular metabolic process	GO:0031325	777.949	ACVR2B,AKAP9,ANTXR1,APPL1,ARID1A,ARID1B,ARID3B,ASXL2,ATP2B4,ATP7A,ATXN3,AXIN2,BCLAF1,BMPR2,BPTF,CAB39L,CBFB,CDC14B,CDKN1C,CGA,CHTF18,CIRBP,CITED4,CLOCK,CNOT6,CPEB3,CSPG4,DAB2,DAZAP1,DDR1,DIS3L2,DLG3,DNMT3B,DOT1L,DYRK1A,EBF3,EFNA5,EPHA5,EYA3,F2R,FAM161A,FAM168A,FBXO7,FOS,FOXO4,FUS,FYN,FZD5,GPRC5B,HCFC1,HDAC6,HIP1,HMBOX1,HMGN5,HOXA7,HOXB3,ICE1,IER2,IL6R,ILF3,INCENP,INO80,INPP5F,INSR,IRAK1,JARID2,KA…
GO:BP	biological regulation	GO:0065007	17833.9	ACVR2B,ADAM12,AGAP3,AGO4,AHNAK,AKAP9,ALPK1,ANK2,ANKFY1,ANO1,ANTXR1,APOB,APPL1,AQP3,ARFGAP2,ARID1A,ARID1B,ARID3B,ARMC9,ASIC1,ASPM,ASXL2,ATP11B,ATP2B2,ATP2B4,ATP7A,ATXN1,ATXN3,AXIN2,B4GALT5,BCLAF1,BEND3,BMPR2,BOC,BPTF,BRD2,BTBD7,C14ORF93,C8A,CAB39L,CABLES1,CABLES2,CALML4,CBFB,CBX2,CCNB3,CCSAP,CD200,CD2AP,CDC14B,CDC42EP3,CDK10,CDK14,CDK19,CDK3,CDKN1C,CDYL2,CENPF,CEP135,CFAP69,CGA,CHD3,CHML,CHTF18,CI…
GO:BP	negative regulation of nitrogen compound metabolic process	GO:0051172	28499.9	ACVR2B,AGO4,ATP2B4,ATXN1,AXIN2,BCLAF1,BEND3,BMPR2,BPTF,CBFB,CBX2,CDKN1C,CDYL2,CENPF,CHD3,CIRBP,CLOCK,CNOT6,CPEB3,CTDSP2,CYP51A1,DAB2,DIS3L2,DNMT3B,DONSON,DYRK1A,EIF4EBP2,FBXO7,FUS,FYN,GATAD2B,GFI1,HCFC1,HDAC6,HDAC8,HEXIM1,HIRA,HMBOX1,HNRNPA0,HOXA7,HOXB3,HSPA8,ILF3,INPP5E,INPP5F,IRX2,JARID2,KAT5,KAT6B,KLF12,KLF3,KLF7,LDB2,LDLR,LGR4,LIG3,LIMS1,LOXL3,LRIG2,LRP6,MDM4,MEF2A,MEF2C,METTL16,MGAT5,MLLT6,M…
GO:BP	positive regulation of macromolecule biosynthetic process	GO:0010557	30354.3	ARID1A,ARID1B,ARID3B,ASXL2,BCLAF1,BMPR2,BPTF,CBFB,CDKN1C,CGA,CHTF18,CIRBP,CITED4,CLOCK,CNOT6,CPEB3,DAB2,DOT1L,DYRK1A,EBF3,F2R,FOS,FOXO4,FUS,FZD5,HCFC1,HMBOX1,HMGN5,HOXA7,HOXB3,ICE1,IER2,ILF3,INO80,INSR,KAT5,KAT6B,KLF12,KLF6,KLF7,KPNA6,LDB2,LGR4,LRP6,MAML1,MAML2,MAP3K5,MED12,MED14,MED16,MEF2A,MEF2C,MLLT6,NAA16,NCOA6,NFATC1,NFIB,NFIC,NPAS2,NR2F1,NR4A3,NUCKS1,PARP1,PCBD2,PHF2,PKNOX1,POGZ,PPP3CB,PRDM…
GO:BP	nervous system development	GO:0007399	30384	ANK2,APOB,ARID1A,ARID1B,ASPM,ATP2B2,ATP2B4,ATP7A,ATXN1,ATXN3,B3GNT5,B4GALT5,BMPR2,BOC,BPTF,BRD2,BTBD2,CABLES1,CDKN1C,CENPF,CLASP2,CPEB3,CSPG4,DAB2,DCLK2,DDR1,DIXDC1,DTNB,DYRK1A,EFNA5,EPHA5,EVL,FARP1,FBXO7,FOS,FUT10,FYN,FZD5,GFI1,GNGT1,GPC2,GPRC5B,HDAC6,HOXB3,IER2,IFT88,INPP5F,IQSEC1,IRX2,JARID2,KANK1,KIF5A,KLF7,KRAS,LDB2,LDLR,LOXL3,LPAR1,LRIG2,LRP6,LRP8,MAN2A1,MARCKS,MED12,MEF2A,MEF2C,MKS1,MTMR2,…
GO:BP	positive regulation of transcription by RNA polymerase II	GO:0045944	39184.1	ARID3B,ASXL2,BCLAF1,BMPR2,BPTF,CBFB,CGA,CLOCK,DAB2,DOT1L,EBF3,FOS,FOXO4,FZD5,HCFC1,HOXA7,HOXB3,IER2,INO80,KAT5,KAT6B,KLF12,KLF6,KLF7,KPNA6,LDB2,LRP6,MAML1,MAML2,MED12,MED14,MED16,MEF2A,MEF2C,MLLT6,NCOA6,NFATC1,NFIB,NFIC,NPAS2,NR2F1,NR4A3,NUCKS1,PARP1,PKNOX1,POGZ,PPP3CB,PRDM5,PTMA,RFX3,RUNX1,RUNX2,SFPQ,SIN3A,SIRT1,SKI,SMAD4,SMAD5,SMARCA4,SMO,SOX4,SREBF1,TAF4,TBL1XR1,TBX2,TCERG1,TCF12,TCF4,TET2,TFA…
GO:BP	developmental process	GO:0032502	39184.1	ACVR2B,ADAM12,AGO4,ALDH6A1,ANK2,ANTXR1,APOB,AQP3,ARID1A,ARID1B,ASPM,ASXL2,ATP2B2,ATP2B4,ATP7A,ATXN1,ATXN3,AXIN2,B3GNT5,B4GALT5,BBS9,BMPR2,BOC,BPTF,BRD2,BTBD2,BTBD7,C14ORF93,CABLES1,CBFB,CBX2,CCSAP,CDC42EP3,CDKN1C,CENPF,CFAP69,CGA,CLASP2,CLOCK,CNTRL,COL5A1,COL8A1,CPEB3,CSPG4,CYB5R4,DAB2,DAZAP1,DCLK2,DDR1,DHRS3,DHTKD1,DIS3L2,DIXDC1,DLG3,DSC2,DTNB,DYRK1A,EFNA5,EPHA5,EVL,EYA3,F2R,FARP1,FASN,FBL,FBN2,…
GO:BP	regulation of gene expression	GO:0010468	4414.95	ACVR2B,AGO4,AHNAK,ANK2,APOB,APPL1,ARID1A,ARID1B,ARID3B,ASXL2,ATP2B4,ATP7A,ATXN1,AXIN2,BCLAF1,BEND3,BMPR2,BPTF,BRD2,C14ORF93,CBFB,CBX2,CD200,CD2AP,CDK14,CDKN1C,CDYL2,CENPF,CGA,CHD3,CIRBP,CITED4,CLCN6,CLOCK,CNOT6,CPEB3,DAB2,DAZAP1,DIS3L2,DNMT3B,DOT1L,DYRK1A,EBF1,EBF3,EIF4EBP2,EPHA5,EWSR1,F2R,FOS,FOXO4,FUS,FYN,FZD5,GATAD2B,GFI1,GPRC5B,HCFC1,HDAC6,HDAC8,HEXIM1,HIRA,HMBOX1,HMGN5,HNRNPA0,HNRNPH3,HNRNPM…
GO:BP	positive regulation of cellular biosynthetic process	GO:0031328	6607.68	APPL1,ARID1A,ARID1B,ARID3B,ASXL2,ATP7A,BCLAF1,BMPR2,BPTF,CBFB,CDKN1C,CGA,CHTF18,CIRBP,CITED4,CLOCK,CNOT6,CPEB3,DAB2,DOT1L,DYRK1A,EBF3,F2R,FOS,FOXO4,FUS,FZD5,HCFC1,HMBOX1,HMGN5,HOXA7,HOXB3,ICE1,IER2,ILF3,INO80,INSR,KAT5,KAT6B,KLF12,KLF6,KLF7,KPNA6,LDB2,LDLR,LGR4,LRP6,MAML1,MAML2,MAP3K5,MED12,MED14,MED16,MEF2A,MEF2C,MLLT6,NAA16,NCOA6,NFATC1,NFIB,NFIC,NPAS2,NR2F1,NR4A3,NUCKS1,PARP1,PCBD2,PHF2,PKNOX1…
GO:BP	system development	GO:0048731	6898.43	ACVR2B,ADAM12,AGO4,ANK2,ANTXR1,APOB,ARID1A,ARID1B,ASPM,ATP2B2,ATP2B4,ATP7A,ATXN1,ATXN3,AXIN2,B3GNT5,B4GALT5,BMPR2,BOC,BPTF,BRD2,BTBD2,BTBD7,CABLES1,CBFB,CDKN1C,CENPF,CGA,CLASP2,CLOCK,CNTRL,COL5A1,COL8A1,CPEB3,CSPG4,DAB2,DAZAP1,DCLK2,DDR1,DHRS3,DHTKD1,DIXDC1,DSC2,DTNB,DYRK1A,EFNA5,EPHA5,EVL,FARP1,FASN,FBN2,FBXO7,FOS,FOXO4,FREM1,FREM2,FUT10,FYN,FZD5,GFI1,GNGT1,GPC2,GPRC5B,HDAC6,HEXIM1,HOXA7,HOXB3,H…
GO:BP	anatomical structure development	GO:0048856	170922	ACVR2B,ADAM12,AGO4,ANK2,ANTXR1,APOB,AQP3,ARID1A,ARID1B,ASPM,ASXL2,ATP2B2,ATP2B4,ATP7A,ATXN1,ATXN3,AXIN2,B3GNT5,B4GALT5,BMPR2,BOC,BPTF,BRD2,BTBD2,BTBD7,C14ORF93,CABLES1,CBFB,CBX2,CCSAP,CDC42EP3,CDKN1C,CENPF,CFAP69,CGA,CLASP2,CLOCK,CNTRL,COL5A1,COL8A1,CPEB3,CSPG4,CYB5R4,DAB2,DAZAP1,DCLK2,DDR1,DHRS3,DHTKD1,DIXDC1,DLG3,DSC2,DTNB,DYRK1A,EFNA5,EPHA5,EVL,EYA3,F2R,FARP1,FASN,FBN2,FBXO7,FGD6,FOS,FOXO4,FRE…
GO:BP	positive regulation of biosynthetic process	GO:0009891	199904	APPL1,ARID1A,ARID1B,ARID3B,ASXL2,ATP7A,BCLAF1,BMPR2,BPTF,CBFB,CDKN1C,CGA,CHTF18,CIRBP,CITED4,CLOCK,CNOT6,CPEB3,DAB2,DOT1L,DYRK1A,EBF3,F2R,FOS,FOXO4,FUS,FZD5,HCFC1,HMBOX1,HMGN5,HOXA7,HOXB3,ICE1,IER2,ILF3,INO80,INSR,KAT5,KAT6B,KLF12,KLF6,KLF7,KPNA6,LDB2,LDLR,LGR4,LRP6,MAML1,MAML2,MAP3K5,MED12,MED14,MED16,MEF2A,MEF2C,MLLT6,NAA16,NCOA6,NFATC1,NFIB,NFIC,NPAS2,NR2F1,NR4A3,NUCKS1,PARP1,PCBD2,PHF2,PKNOX1…
GO:BP	negative regulation of cellular metabolic process	GO:0031324	25173.5	ACVR2B,AGO4,ATP2B4,ATXN1,AXIN2,BCLAF1,BEND3,BMPR2,BPTF,CBFB,CBX2,CDKN1C,CDYL2,CENPF,CHD3,CIRBP,CLOCK,CNOT6,CPEB3,CTDSP2,DAB2,DIS3L2,DNMT3B,DONSON,DYRK1A,EIF4EBP2,FBXO7,FUS,FYN,GATAD2B,GFI1,HCFC1,HDAC6,HDAC8,HEXIM1,HIRA,HMBOX1,HNRNPA0,HOXA7,HOXB3,HSPA8,ILF3,INPP5E,INPP5F,IRX2,JARID2,KAT5,KAT6B,KLF12,KLF3,KLF7,LDB2,LDLR,LGR4,LIG3,LIMS1,LOXL3,LRIG2,LRP6,MDM4,MEF2A,MEF2C,METTL16,MGAT5,MLLT6,MTMR2,MYA…
GO:BP	plasma membrane bounded cell projection organization	GO:0120036	74853.9	ALPK1,ARMC9,ATP7A,B4GALT5,BBS9,BMPR2,BOC,CD2AP,CDC14B,CDC42EP3,CDK10,CEP135,CFAP69,CLASP2,CPEB3,CSPG4,DAB2,DDR1,DIXDC1,EFNA5,EPHA5,EVL,FAM161A,FARP1,FBXO7,FGD6,FNBP1L,FYN,GFI1,GPC2,HDAC6,ICK,IFT81,IFT88,INPP5F,INSR,IQSEC1,KANK1,KIF3A,KIF5A,KLF7,LPAR1,LRIG2,LRP8,MEF2A,MEF2C,MKS1,MTMR2,MYLIP,MYO9A,NCAM2,NDNF,NEK3,NEO1,NFIB,NLGN2,NOTCH2,NR2F1,NTNG1,P2RX7,PLK4,PLXNA1,PPP3CB,PRKG1,PTPRG,RAPGEF1,RAPGEF…
GO:BP	neurogenesis	GO:0022008	78716.8	ASPM,ATP2B2,ATP7A,B4GALT5,BMPR2,BOC,BTBD2,CDKN1C,CLASP2,CPEB3,CSPG4,DAB2,DCLK2,DDR1,DIXDC1,DTNB,EFNA5,EPHA5,FARP1,FBXO7,FYN,FZD5,GFI1,GNGT1,GPC2,GPRC5B,HDAC6,HOXB3,IER2,IFT88,INPP5F,IQSEC1,IRX2,KANK1,KIF5A,KLF7,KRAS,LDLR,LPAR1,LRIG2,LRP6,LRP8,MAN2A1,MED12,MEF2A,MEF2C,MKS1,MTMR2,MYLIP,MYO9A,NCAM2,NDNF,NEK3,NEO1,NFIB,NKX6-2,NLGN2,NOTCH2,NR2F1,NTNG1,PLXNA1,PPP3CB,PRKG1,PTPRG,RAPGEF1,RAPGEF2,RBFOX2,R…
GO:BP	neuron differentiation	GO:0030182	97634	ASPM,ATP2B2,ATP7A,B4GALT5,BMPR2,BOC,CDKN1C,CLASP2,CPEB3,DAB2,DCLK2,DDR1,DIXDC1,DTNB,EFNA5,EPHA5,FARP1,FBXO7,FYN,FZD5,GFI1,GNGT1,GPC2,GPRC5B,HDAC6,IER2,IFT88,INPP5F,IQSEC1,IRX2,KANK1,KIF5A,KLF7,LPAR1,LRIG2,LRP6,LRP8,MEF2A,MEF2C,MKS1,MTMR2,MYLIP,MYO9A,NCAM2,NDNF,NEK3,NEO1,NFIB,NLGN2,NOTCH2,NR2F1,NTNG1,PLXNA1,PPP3CB,PRKG1,PTPRG,RAPGEF1,RAPGEF2,RBFOX2,RERE,RIMS2,RUNX1,RUNX2,SECISBP2,SIN3A,SKIL,SLC1A3…
GO:BP	cell projection organization	GO:0030030	305350	ALPK1,ARMC9,ATP7A,B4GALT5,BBS9,BMPR2,BOC,CD2AP,CDC14B,CDC42EP3,CDK10,CEP135,CFAP69,CLASP2,CPEB3,CSPG4,DAB2,DDR1,DIXDC1,EFNA5,EPHA5,EVL,FAM161A,FARP1,FBXO7,FGD6,FNBP1L,FYN,GFI1,GPC2,HDAC6,ICK,IFT81,IFT88,INPP5F,INSR,IQSEC1,KANK1,KIF3A,KIF5A,KLF7,LPAR1,LRIG2,LRP8,MEF2A,MEF2C,MKS1,MTMR2,MYLIP,MYO9A,NCAM2,NDNF,NEK3,NEO1,NFIB,NLGN2,NOTCH2,NR2F1,NTNG1,P2RX7,PLK4,PLXNA1,PPP3CB,PRKG1,PTPRG,RAPGEF1,RAPGEF…
GO:BP	negative regulation of cellular process	GO:0048523	352110	ACVR2B,AGO4,ANK2,ANTXR1,APPL1,ASIC1,ASPM,ATP2B4,ATP7A,ATXN1,AXIN2,BCLAF1,BEND3,BMPR2,BPTF,CBFB,CBX2,CD200,CD2AP,CDC14B,CDK10,CDK3,CDKN1C,CDYL2,CENPF,CHD3,CIRBP,CLASP2,CLOCK,CNOT6,COL5A1,CPEB3,CTDSP2,CYP51A1,DAB2,DCLK2,DDR1,DHRS3,DIS3L2,DIXDC1,DLG3,DNMT3B,DONSON,DOT1L,DYRK1A,EFNA5,EIF4EBP2,EVL,EYA3,F2R,FBN2,FBXO7,FOXO4,FUS,FYN,FZD5,GATAD2B,GFI1,GNB5,GPRASP1,GRK5,HADH,HCFC1,HDAC6,HDAC8,HEXIM1,HIRA,…
GO:BP	cellular macromolecule metabolic process	GO:0044260	873477	ACVR2B,AGAP3,AGO4,AKAP9,ALPK1,ANTXR1,APOB,ATP2B4,ATP7A,ATXN3,AXIN2,B3GLCT,B3GNT5,B4GALT5,BCLAF1,BEND3,BMPR2,BRD2,CAB39L,CBFB,CCNB3,CD2AP,CDC14B,CDK10,CDK14,CDK19,CDK3,CDKN1C,CENPF,CHD3,CHML,CHTF18,CIRBP,CLOCK,CNOT6,CPEB3,CPNE3,CSPG4,CTDSP2,DAB2,DCLK2,DDR1,DIS3L2,DLG3,DNMT3B,DONSON,DOT1L,DPY19L3,DSE,DYRK1A,EFNA5,EIF4EBP2,EPHA5,ERP44,EYA3,F2R,FAAP100,FAM161A,FAM168A,FAM20B,FAN1,FBL,FBXL16,FBXO11,FB…
GO:BP	chromosome organization	GO:0051276	1.18558e+07	AGO4,ARID1A,ARID1B,AXIN2,BEND3,BPTF,BRD2,CBX2,CDKN1C,CENPF,CHD3,CHD9,CHTF18,DIS3L2,DOT1L,DQX1,EML4,EYA3,GATAD2B,HCFC1,HDAC6,HDAC8,HIRA,HMBOX1,HMGN2,HMGN5,INCENP,INO80,JARID2,KAT5,KAT6B,KDM3B,KIFC1,MCM9,MKI67,NUCKS1,PARP1,PDS5B,PHF2,PHF20,POGZ,PRC1,PRDM5,RAD21,RBM15B,RERE,SATB1,SCMH1,SET,SETD1A,SETD1B,SETD5,SFPQ,SIN3A,SIRT1,SMARCA4,SMC3,SPIN1,SSRP1,STAG2,TBL1XR1,TCP1,TET2,TFAP2C,TTF2,USP7,XIST,YLP…
GO:BP	generation of neurons	GO:0048699	1.21158e+07	ASPM,ATP2B2,ATP7A,B4GALT5,BMPR2,BOC,CDKN1C,CLASP2,CPEB3,DAB2,DCLK2,DDR1,DIXDC1,DTNB,EFNA5,EPHA5,FARP1,FBXO7,FYN,FZD5,GFI1,GNGT1,GPC2,GPRC5B,HDAC6,IER2,IFT88,INPP5F,IQSEC1,IRX2,KANK1,KIF5A,KLF7,LPAR1,LRIG2,LRP6,LRP8,MEF2A,MEF2C,MKS1,MTMR2,MYLIP,MYO9A,NCAM2,NDNF,NEK3,NEO1,NFIB,NLGN2,NOTCH2,NR2F1,NTNG1,PLXNA1,PPP3CB,PRKG1,PTPRG,RAPGEF1,RAPGEF2,RBFOX2,RERE,RIMS2,RUNX1,RUNX2,SECISBP2,SIN3A,SKIL,SLC1A3…
GO:BP	organelle organization	GO:0006996	285099	AGO4,AKAP9,ALPK1,ANK2,ANKFY1,ANTXR1,ARFGAP2,ARID1A,ARID1B,ARMC9,ASPM,ATP7A,ATXN3,AXIN2,BBS9,BEND3,BPTF,BRD2,CBX2,CCSAP,CD2AP,CDC14B,CDC42EP3,CDK10,CDKN1C,CENPF,CEP135,CFAP69,CHD3,CHD9,CHTF18,CIRBP,CLASP2,CNOT6,CNTRL,CPLX1,DCLK2,DIS3L2,DIXDC1,DOT1L,DQX1,DYRK1A,EFNA5,EML4,EPHA5,EVL,EYA3,F2R,FAM161A,FARP1,FBXO7,FGD6,FNBP1L,FZD5,GATAD2B,HCFC1,HDAC6,HDAC8,HIP1,HIRA,HMBOX1,HMCN1,HMGN2,HMGN5,HSPA1L,ICK,…
GO:BP	cellular protein modification process	GO:0006464	2.85751e+07	ACVR2B,AKAP9,ALPK1,ATP2B4,ATP7A,ATXN3,AXIN2,B3GLCT,B3GNT5,B4GALT5,BEND3,BMPR2,BRD2,CAB39L,CBFB,CCNB3,CDC14B,CDK10,CDK14,CDK19,CDK3,CDKN1C,CHD3,CHML,CLOCK,CPNE3,CSPG4,CTDSP2,DAB2,DCLK2,DDR1,DLG3,DNMT3B,DOT1L,DPY19L3,DYRK1A,EFNA5,EPHA5,EYA3,FAAP100,FAM161A,FBL,FBXO11,FBXO7,FUT10,FYN,FZD5,GALNT7,GATAD2B,GFI1,GPRC5B,GRK5,HCFC1,HDAC6,HDAC8,HECTD2,HECTD3,HEXIM1,HR,ICK,IL6R,ILF3,INCENP,INPP5F,INSR,IRAK1…
GO:BP	protein modification process	GO:0036211	2.85751e+07	ACVR2B,AKAP9,ALPK1,ATP2B4,ATP7A,ATXN3,AXIN2,B3GLCT,B3GNT5,B4GALT5,BEND3,BMPR2,BRD2,CAB39L,CBFB,CCNB3,CDC14B,CDK10,CDK14,CDK19,CDK3,CDKN1C,CHD3,CHML,CLOCK,CPNE3,CSPG4,CTDSP2,DAB2,DCLK2,DDR1,DLG3,DNMT3B,DOT1L,DPY19L3,DYRK1A,EFNA5,EPHA5,EYA3,FAAP100,FAM161A,FBL,FBXO11,FBXO7,FUT10,FYN,FZD5,GALNT7,GATAD2B,GFI1,GPRC5B,GRK5,HCFC1,HDAC6,HDAC8,HECTD2,HECTD3,HEXIM1,HR,ICK,IL6R,ILF3,INCENP,INPP5F,INSR,IRAK1…
GO:BP	neuron development	GO:0048666	3.02492e+07	ATP7A,B4GALT5,BMPR2,BOC,CDKN1C,CLASP2,CPEB3,DAB2,DCLK2,DDR1,DIXDC1,EFNA5,EPHA5,FARP1,FBXO7,FYN,GFI1,GNGT1,GPC2,HDAC6,IFT88,INPP5F,IQSEC1,KANK1,KIF5A,KLF7,LPAR1,LRIG2,LRP8,MEF2A,MEF2C,MKS1,MTMR2,MYLIP,MYO9A,NCAM2,NDNF,NEK3,NEO1,NFIB,NLGN2,NOTCH2,NR2F1,NTNG1,PLXNA1,PPP3CB,PRKG1,PTPRG,RAPGEF1,RAPGEF2,RBFOX2,RERE,RIMS2,RUNX1,SECISBP2,SIN3A,SKIL,SLC1A3,SLITRK4,SMAD4,SMO,SOS1,SPAST,TANC2,TIAM2,WNT5A,YW…
GO:BP	anatomical structure morphogenesis	GO:0009653	8.0321e+06	ACVR2B,ADAM12,AGO4,ANK2,ANTXR1,APOB,AQP3,ASXL2,ATP2B4,ATP7A,AXIN2,B4GALT5,BMPR2,BOC,BRD2,BTBD7,CDC42EP3,CDKN1C,CLASP2,COL5A1,COL8A1,CSPG4,DAB2,DDR1,DHRS3,DIXDC1,DLG3,EFNA5,EPHA5,EVL,EYA3,F2R,FARP1,FBN2,FGD6,FOXO4,FREM1,FREM2,FYN,FZD5,GNGT1,HDAC6,HIRA,HOXA7,HOXB3,HPSE,INSR,IRX2,ITGB5,KANK1,KIF3A,KIF5A,KLF7,KRAS,LDLR,LGR4,LIMS1,LPAR1,LRP6,LRP8,MAN2A1,MDM4,MED12,MEF2A,MEF2C,MEGF9,MKS1,MTMR2,MYADM,MY…
GO:BP	cellular developmental process	GO:0048869	8.40869e+06	ACVR2B,ADAM12,ALDH6A1,ANK2,ANTXR1,APOB,AQP3,ASPM,ASXL2,ATP2B2,ATP7A,AXIN2,B4GALT5,BBS9,BMPR2,BOC,BTBD2,C14ORF93,CBFB,CBX2,CDKN1C,CENPF,CFAP69,CLASP2,CLOCK,COL5A1,COL8A1,CPEB3,CSPG4,CYB5R4,DAB2,DAZAP1,DCLK2,DDR1,DHTKD1,DIXDC1,DTNB,EFNA5,EPHA5,EYA3,FARP1,FASN,FBL,FBN2,FBXO7,FOS,FOXO4,FYN,FZD5,GFI1,GNGT1,GPC2,GPRC5B,GRK5,HDAC6,HIP1,HIRA,HNRNPH3,HOXA7,HOXB3,HPSE,IER2,IFT81,IFT88,IL6R,INPP5F,IQSEC1,IR…
GO:BP	macromolecule modification	GO:0043412	9.41997e+06	ACVR2B,AKAP9,ALPK1,ATP2B4,ATP7A,ATXN3,AXIN2,B3GLCT,B3GNT5,B4GALT5,BEND3,BMPR2,BRD2,CAB39L,CBFB,CCNB3,CDC14B,CDK10,CDK14,CDK19,CDK3,CDKN1C,CHD3,CHML,CLOCK,CPNE3,CSPG4,CTDSP2,DAB2,DCLK2,DDR1,DLG3,DNMT3B,DOT1L,DPY19L3,DYRK1A,EFNA5,EPHA5,EYA3,FAAP100,FAM161A,FBL,FBXO11,FBXO7,FOS,FUT10,FYN,FZD5,GALNT7,GATAD2B,GFI1,GPRC5B,GRK5,HCFC1,HDAC6,HDAC8,HECTD2,HECTD3,HEXIM1,HR,ICK,IL6R,ILF3,INCENP,INPP5F,INSR,I…
GO:BP	cell differentiation	GO:0030154	958029	ACVR2B,ADAM12,ALDH6A1,ANK2,ANTXR1,APOB,AQP3,ASPM,ASXL2,ATP2B2,ATP7A,AXIN2,B4GALT5,BBS9,BMPR2,BOC,BTBD2,C14ORF93,CBFB,CBX2,CDKN1C,CENPF,CFAP69,CLASP2,CLOCK,COL5A1,COL8A1,CPEB3,CSPG4,CYB5R4,DAB2,DAZAP1,DCLK2,DDR1,DHTKD1,DIXDC1,DTNB,EFNA5,EPHA5,EYA3,FARP1,FASN,FBL,FBN2,FBXO7,FOS,FOXO4,FYN,FZD5,GFI1,GNGT1,GPC2,GPRC5B,GRK5,HDAC6,HIP1,HIRA,HNRNPH3,HOXA7,HOXB3,HPSE,IER2,IFT81,IFT88,IL6R,INPP5F,IQSEC1,IR…
GO:BP	cell development	GO:0048468	1.60648e+07	ANK2,ANTXR1,ASPM,ATP7A,AXIN2,B4GALT5,BMPR2,BOC,CBFB,CDKN1C,CFAP69,CLASP2,CLOCK,CPEB3,CYB5R4,DAB2,DCLK2,DDR1,DIXDC1,EFNA5,EPHA5,FARP1,FASN,FBXO7,FYN,FZD5,GFI1,GNGT1,GPC2,HDAC6,HOXB3,HPSE,IFT81,IFT88,INPP5F,IQSEC1,IRX2,KANK1,KAT5,KIF5A,KLF7,KRAS,LDLR,LIMS1,LPAR1,LRIG2,LRP8,MAML1,MAN2A1,MED12,MEF2A,MEF2C,MEGF9,MKS1,MTMR2,MYADM,MYLIP,MYO9A,NCAM2,NDNF,NEK3,NEO1,NFIB,NKX6-2,NLGN2,NOTCH2,NR2F1,NTNG1,PLX…
GO:BP	regulation of cellular component organization	GO:0051128	2.09838e+08	AKAP9,ANKFY1,ANTXR1,APPL1,ATP7A,AXIN2,BMPR2,CCSAP,CD2AP,CDC42EP3,CDK10,CENPF,CEP135,CLASP2,CNOT6,CNTRL,COL5A1,CPLX1,DAB2,DDR1,DIXDC1,DYRK1A,EFNA5,EPHA5,EVL,FARP1,FBXO7,FNBP1L,FYN,FZD5,GFI1,GPC2,HCFC1,HDAC6,HDAC8,HIP1,HMBOX1,HSPA8,ICE1,IFT88,INO80,INPP5F,INSR,IQSEC1,KANK1,KAT5,KIF15,KIF3A,LDLR,LIMS1,LPAR1,LRIG2,LRP8,MEF2C,MKI67,MPDZ,MTMR2,MYADM,MYLIP,MYO9A,NDNF,NLGN2,NOTCH2,NR2F1,NTNG1,P2RX7,PAN3,…
GO:BP	chromatin organization	GO:0006325	3.85641e+08	ARID1A,ARID1B,BEND3,BPTF,BRD2,CBX2,CDKN1C,CHD3,CHD9,DOT1L,EYA3,GATAD2B,HCFC1,HDAC6,HDAC8,HIRA,HMGN2,HMGN5,INO80,JARID2,KAT5,KAT6B,KDM3B,MKI67,NUCKS1,PHF2,PHF20,PRDM5,RBM15B,RERE,SATB1,SCMH1,SET,SETD1A,SETD1B,SETD5,SIN3A,SIRT1,SMARCA4,SPIN1,SSRP1,TBL1XR1,TET2,TFAP2C,TTF2,XIST
GO:BP	neuron projection development	GO:0031175	4.50785e+07	ATP7A,B4GALT5,BMPR2,BOC,CLASP2,CPEB3,DAB2,DDR1,DIXDC1,EFNA5,EPHA5,FARP1,FBXO7,FYN,GFI1,GPC2,HDAC6,IFT88,INPP5F,IQSEC1,KANK1,KIF5A,KLF7,LPAR1,LRIG2,LRP8,MEF2A,MEF2C,MKS1,MYLIP,MYO9A,NCAM2,NDNF,NEK3,NEO1,NFIB,NLGN2,NOTCH2,NR2F1,NTNG1,PLXNA1,PPP3CB,PRKG1,PTPRG,RAPGEF1,RAPGEF2,RBFOX2,RERE,RIMS2,SIN3A,SKIL,SLITRK4,SMAD4,SMO,SOS1,SPAST,TANC2,TIAM2,WNT5A,ZDHHC17
GO:BP	negative regulation of transcription by RNA polymerase II	GO:0000122	6.25497e+07	ACVR2B,ATXN1,BEND3,BPTF,CBFB,CBX2,CDKN1C,CHD3,CPEB3,DAB2,DNMT3B,GATAD2B,GFI1,HCFC1,HDAC8,HEXIM1,HMBOX1,HOXA7,HOXB3,IRX2,JARID2,KAT5,KLF12,KLF3,KLF7,LDB2,MDM4,MEF2A,MEF2C,NFIC,NKX6-2,NOTCH2,NR2F1,NR4A3,PARP1,PRDM5,RUNX1,SATB1,SFPQ,SIN3A,SIRT1,SKI,SKIL,SMAD4,SMAD5,SMARCA4,SMO,SREBF1,TBL1XR1,TBX2,TCERG1,TFAP2C,WWTR1,YWHAZ,ZBTB45,ZBTB5,ZNF281,ZNF436,ZNF554
GO:BP	regulation of developmental process	GO:0050793	9.25383e+07	ACVR2B,ADAM12,AGO4,APOB,AQP3,ASPM,ASXL2,ATP2B4,AXIN2,B4GALT5,BMPR2,BOC,BTBD7,CBFB,CCSAP,CDC42EP3,CDKN1C,CENPF,CGA,CLASP2,CLOCK,COL5A1,CPEB3,DAB2,DIXDC1,EFNA5,FBN2,FBXO7,FGD6,FOS,FOXO4,FYN,GPRC5B,HDAC6,HOXA7,HOXB3,HPSE,IL6R,INO80,INPP5F,INSR,JARID2,KANK1,KAT5,KIF3A,KLF7,KRAS,LDLR,LGR4,LIMS1,LOXL3,LPAR1,LRIG2,LRP8,MAML1,MAN2A1,MAP3K5,MED12,MEF2C,MKS1,MTMR2,MYADM,MYH10,MYO9A,NFATC1,NFIB,NKX6-2,NLGN2…
GO:BP	negative regulation of macromolecule metabolic process	GO:0010605	1.64395e+09	ACVR2B,AGO4,ATP2B4,ATXN1,AXIN2,BCLAF1,BEND3,BMPR2,BPTF,CBFB,CBX2,CD200,CD2AP,CDKN1C,CDYL2,CENPF,CHD3,CIRBP,CLOCK,CNOT6,CPEB3,CTDSP2,CYP51A1,DAB2,DIS3L2,DNMT3B,DONSON,DOT1L,DYRK1A,EIF4EBP2,FBXO7,FUS,FYN,GATAD2B,GFI1,HCFC1,HDAC6,HDAC8,HEXIM1,HIRA,HMBOX1,HNRNPA0,HNRNPM,HOXA7,HOXB3,HSPA8,IL6R,ILF3,INPP5E,INPP5F,IRX2,JARID2,KAT5,KAT6B,KLF12,KLF3,KLF7,LDB2,LDLR,LGR4,LIG3,LIMS1,LOXL3,LRIG2,LRP6,MDM4,MEF…
GO:BP	cell morphogenesis	GO:0000902	3.54703e+08	AGO4,ANTXR1,ATP7A,B4GALT5,BMPR2,BOC,CDC42EP3,CLASP2,DAB2,DDR1,DIXDC1,EFNA5,EPHA5,FARP1,FGD6,FYN,HDAC6,KANK1,KIF3A,KIF5A,KLF7,LIMS1,LPAR1,LRP8,MEF2A,MEF2C,MEGF9,MYADM,MYH10,MYO9A,NEK3,NEO1,NFIB,NOTCH2,NTNG1,P2RX7,PLXNA1,PPP3CB,RAPGEF2,RASA1,RBFOX2,RERE,RIMS2,SH3D19,SIN3A,SKIL,SLC1A3,SLITRK4,SMAD4,SMO,SNX1,SOS1,SPAST,SSH1,TANC2,TIAM2,WASF2,WNT5A,ZDHHC17,ZMYM3
GO:BP	cellular protein metabolic process	GO:0044267	5.65581e+08	ACVR2B,AGAP3,AGO4,AKAP9,ALPK1,ANTXR1,ATP2B4,ATP7A,ATXN3,AXIN2,B3GLCT,B3GNT5,B4GALT5,BCLAF1,BEND3,BMPR2,BRD2,CAB39L,CBFB,CCNB3,CD2AP,CDC14B,CDK10,CDK14,CDK19,CDK3,CDKN1C,CHD3,CHML,CIRBP,CLOCK,CNOT6,CPEB3,CPNE3,CSPG4,CTDSP2,DAB2,DCLK2,DDR1,DIS3L2,DLG3,DNMT3B,DOT1L,DPY19L3,DYRK1A,EFNA5,EIF4EBP2,EPHA5,EYA3,F2R,FAAP100,FAM161A,FBL,FBXL16,FBXO11,FBXO7,FOXRED2,FUT10,FYN,FZD5,GALNT7,GATAD2B,GFI1,GPRC5B,G…
GO:BP	response to organic substance	GO:0010033	1.55746e+16	ACVR2B,AKAP9,ANK2,ANO1,APOB,APPL1,AQP3,ARID1A,ARID1B,ASIC1,ATP2B4,ATP7A,ATXN3,AXIN2,BCLAF1,BMPR2,CDK19,CDKN1C,CGA,CITED4,CLOCK,CPEB3,CPNE3,DAB2,EFNA5,EIF4EBP2,EPHA5,ERP44,F2R,FASN,FBN2,FOS,FOXO4,FOXRED2,FYN,FZD5,GFI1,GNAZ,GNB5,H6PD,HADH,HDAC6,HNRNPA0,HPSE,HSPA1L,HSPA8,IER2,IFT88,IL6R,INSR,IRAK1,ITGB5,JARID2,KANK1,KAT5,KLF3,KLF7,KLF9,LDLR,LGR4,LIMS1,LPAR1,LRAT,LRP6,LRP8,MAP3K5,MEF2C,MTMR4,NAIP,NCO…
GO:BP	histone modification	GO:0016570	1.97884e+16	BEND3,CHD3,CLOCK,DNMT3B,DOT1L,EYA3,FBL,GATAD2B,GFI1,HCFC1,HDAC6,HDAC8,HR,INCENP,JARID2,KAT5,KAT6B,KDM3B,MLLT6,PHF2,PHF20,PRDM5,PRKCA,SET,SETD1A,SETD1B,SETD5,SFPQ,SIN3A,SIRT1,SKI,SMAD4,SREBF1,TAF4,TBL1XR1,TET2,USP7
GO:BP	multicellular organismal process	GO:0032501	2.08885e+16	ABCC5,ACVR2B,ADAM12,AGO4,AKAP9,ANK2,ANO1,ANTXR1,APOB,APPL1,AQP3,ARID1A,ARID1B,ASIC1,ASPM,ATP2B2,ATP2B4,ATP7A,ATXN1,ATXN3,AXIN2,B3GNT5,B4GALT5,BBS9,BMPR2,BOC,BPTF,BRD2,BTBD2,BTBD7,CABLES1,CBFB,CBX2,CCSAP,CD200,CD2AP,CDKN1C,CENPF,CFAP69,CGA,CLASP2,CLOCK,CNTRL,COL5A1,COL8A1,CPEB3,CSPG4,CYP51A1,DAB2,DAZAP1,DCLK2,DDR1,DHRS3,DHTKD1,DIS3L2,DIXDC1,DOCK4,DSC2,DTNB,DYRK1A,EFNA5,EIF4EBP2,EPHA5,EVL,EYA3,F2R,…
GO:BP	negative regulation of metabolic process	GO:0009892	2.45735e+16	ACVR2B,AGO4,ATP2B4,ATXN1,AXIN2,BCLAF1,BEND3,BMPR2,BPTF,CBFB,CBX2,CD200,CD2AP,CDKN1C,CDYL2,CENPF,CHD3,CIRBP,CLOCK,CNOT6,CPEB3,CTDSP2,CYP51A1,DAB2,DIS3L2,DNMT3B,DONSON,DOT1L,DYRK1A,EIF4EBP2,FBXO7,FUS,FYN,GATAD2B,GFI1,HCFC1,HDAC6,HDAC8,HEXIM1,HIRA,HMBOX1,HNRNPA0,HNRNPM,HOXA7,HOXB3,HSPA8,IL6R,ILF3,INPP5E,INPP5F,IRX2,JARID2,KAT5,KAT6B,KLF12,KLF3,KLF7,LDB2,LDLR,LGR4,LIG3,LIMS1,LOXL3,LRIG2,LRP6,MDM4,MEF…
GO:BP	protein metabolic process	GO:0019538	253937949085212	ACVR2B,ADAM12,AGAP3,AGO4,AKAP9,ALPK1,ANTXR1,APOB,ATP2B4,ATP7A,ATXN3,AXIN2,B3GLCT,B3GNT5,B4GALT5,BCLAF1,BEND3,BMPR2,BRD2,CAB39L,CBFB,CCNB3,CD2AP,CDC14B,CDK10,CDK14,CDK19,CDK3,CDKN1C,CHD3,CHML,CIRBP,CLOCK,CNOT6,CPEB3,CPNE3,CSPG4,CTDSP2,CYP51A1,DAB2,DCLK2,DDR1,DIS3L2,DLG3,DNMT3B,DOT1L,DPY19L3,DSE,DYRK1A,EFNA5,EIF4EBP2,EPHA5,ERP44,EYA3,F2R,FAAP100,FAM161A,FAM20B,FBL,FBXL16,FBXO11,FBXO7,FOXRED2,FUT10,…
GO:BP	regulation of signaling	GO:0023051	253937949085212	ACVR2B,AKAP9,ALPK1,ANK2,ANO1,APPL1,ARMC9,ASIC1,ASPM,ASXL2,ATP2B2,ATP2B4,AXIN2,BCLAF1,BMPR2,CD2AP,CDK10,CDK14,CDK3,CDKN1C,CGA,CLOCK,CNRIP1,CPEB3,CPLX1,CSPG4,DAB2,DENND1A,DENND4B,DHRS3,DIXDC1,DOT1L,DYRK1A,EFNA5,EIF4EBP2,EPHA5,EYA3,F2R,FBN2,FYN,FZD5,GFI1,GPC2,GPRASP1,GPRC5B,GRK5,HADH,HDAC6,HEXIM1,HIP1,HPSE,ICA1,IFT81,IL6R,INPP5E,INPP5F,INSR,IQSEC1,IRAK1,ITSN1,KANK1,KLF7,KRAS,LDLR,LGR4,LIMS1,LOXL3,LP…
GO:BP	plasma membrane bounded cell projection morphogenesis	GO:0120039	4485385971518815	ATP7A,B4GALT5,BMPR2,BOC,CLASP2,DDR1,DIXDC1,EFNA5,EPHA5,FARP1,FYN,HDAC6,KANK1,KIF5A,KLF7,LRP8,MEF2A,MYO9A,NEK3,NEO1,NFIB,NOTCH2,NTNG1,PLXNA1,PPP3CB,RAPGEF2,RBFOX2,RERE,RIMS2,SIN3A,SKIL,SLITRK4,SMAD4,SMO,SNX1,SOS1,SPAST,TANC2,TIAM2,WASF2,WNT5A,ZDHHC17
GO:BP	animal organ development	GO:0048513	4.67627e+16	ACVR2B,AGO4,ANK2,AQP3,ASPM,ASXL2,ATP2B2,ATP2B4,ATP7A,ATXN1,AXIN2,B3GNT5,BMPR2,BPTF,BTBD7,CBFB,CDKN1C,CENPF,CGA,CLASP2,CLOCK,CNTRL,COL5A1,COL8A1,DAB2,DAZAP1,DCLK2,DDR1,DHRS3,DHTKD1,DIXDC1,EPHA5,EVL,FASN,FBN2,FBXO7,FOS,FOXO4,FREM1,FREM2,FUT10,FYN,FZD5,GFI1,GNGT1,HEXIM1,HOXA7,HOXB3,HPSE,HTN1,IFT88,IGSF3,IL6R,INSR,IRX2,JARID2,KAT5,KLF6,KLF7,KRAS,LDB2,LGR4,LOXL3,LPAR1,LRP6,LRP8,MAML1,MAN2A1,MDM4,MED12…
GO:BP	negative regulation of biological process	GO:0048519	48443760414378	ACVR2B,AGO4,ANK2,ANTXR1,APPL1,ASIC1,ASPM,ATP2B4,ATP7A,ATXN1,AXIN2,BCLAF1,BEND3,BMPR2,BPTF,CBFB,CBX2,CD200,CD2AP,CDC14B,CDK10,CDK3,CDKN1C,CDYL2,CENPF,CGA,CHD3,CIRBP,CLASP2,CLOCK,CNOT6,COL5A1,CPEB3,CTDSP2,CYP51A1,DAB2,DCLK2,DDR1,DHRS3,DIS3L2,DIXDC1,DLG3,DNMT3B,DOCK4,DONSON,DOT1L,DYRK1A,EFNA5,EIF4EBP2,EVL,EYA3,F2R,FBN2,FBXO7,FOXO4,FUS,FYN,FZD5,GATAD2B,GFI1,GNB5,GPRASP1,GRK5,HADH,HCFC1,HDAC6,HDAC8,HE…
GO:BP	cell projection morphogenesis	GO:0048858	5163070591922084	ATP7A,B4GALT5,BMPR2,BOC,CLASP2,DDR1,DIXDC1,EFNA5,EPHA5,FARP1,FYN,HDAC6,KANK1,KIF5A,KLF7,LRP8,MEF2A,MYO9A,NEK3,NEO1,NFIB,NOTCH2,NTNG1,PLXNA1,PPP3CB,RAPGEF2,RBFOX2,RERE,RIMS2,SIN3A,SKIL,SLITRK4,SMAD4,SMO,SNX1,SOS1,SPAST,TANC2,TIAM2,WASF2,WNT5A,ZDHHC17
GO:BP	regulation of cell communication	GO:0010646	5778021049937711	ACVR2B,AKAP9,ALPK1,ANK2,ANO1,APPL1,ARMC9,ASIC1,ASPM,ASXL2,ATP2B4,AXIN2,BCLAF1,BMPR2,CD2AP,CDK10,CDK14,CDK3,CDKN1C,CGA,CLOCK,CNRIP1,CPEB3,CPLX1,CSPG4,DAB2,DENND1A,DENND4B,DHRS3,DIXDC1,DOT1L,DYRK1A,EFNA5,EIF4EBP2,EPHA5,EYA3,F2R,FBN2,FYN,FZD5,GFI1,GPC2,GPRASP1,GPRC5B,GRK5,HADH,HDAC6,HEXIM1,HIP1,HPSE,ICA1,IFT81,IL6R,INPP5E,INPP5F,INSR,IQSEC1,IRAK1,ITSN1,KANK1,KLF7,KRAS,LGR4,LIMS1,LOXL3,LPAR1,LRIG2,LR…
GO:BP	cell part morphogenesis	GO:0032990	1.12075e+16	ATP7A,B4GALT5,BMPR2,BOC,CLASP2,DDR1,DIXDC1,EFNA5,EPHA5,FARP1,FYN,HDAC6,KANK1,KIF5A,KLF7,LRP8,MEF2A,MYO9A,NEK3,NEO1,NFIB,NOTCH2,NTNG1,PLXNA1,PPP3CB,RAPGEF2,RBFOX2,RERE,RIMS2,SIN3A,SKIL,SLITRK4,SMAD4,SMO,SNX1,SOS1,SPAST,TANC2,TIAM2,WASF2,WNT5A,ZDHHC17
GO:BP	movement of cell or subcellular component	GO:0006928	1.21835e+16	AKAP9,ANK2,APOB,APPL1,ASPM,ATP2B4,ATP7A,BMPR2,BOC,CCSAP,CD200,CD2AP,CFAP69,CGA,CLASP2,COL5A1,CPNE3,CSPG4,DAB2,DDR1,DIXDC1,DOCK4,DSC2,EFNA5,EPHA5,EVL,F2R,FNBP1L,FOXO4,FUT10,FYN,GPC2,HDAC6,HOXA7,HSPA8,ICK,IER2,IFT81,IFT88,IL6R,INPP5F,INSR,IQSEC1,ITGB5,KANK1,KIF15,KIF1B,KIF3A,KIF5A,KIFC1,KLF7,LDB2,LPAR1,LRIG2,LRP8,LZTFL1,MEF2C,MEGF9,MGAT5,MYADM,MYH10,NDNF,NEO1,NFIB,NOTCH2,NR4A3,NTNG1,PIK3CB,PKN3,PLG…
GO:BP	circulatory system development	GO:0072359	1.32264e+16	ACVR2B,ADAM12,ANK2,ANTXR1,APOB,ATP2B4,ATP7A,AXIN2,BMPR2,CNTRL,COL5A1,COL8A1,CSPG4,DHRS3,FOXO4,FREM2,FZD5,HEXIM1,HOXA7,HOXB3,HPSE,IL6R,INSR,JARID2,LDLR,MAML1,MDM4,MED12,MEF2A,MEF2C,MKS1,NCOA6,NDNF,NFATC1,NOTCH2,PIK3CB,PKNOX1,PLG,PPP3CB,PRKCA,RAPGEF1,RAPGEF2,RASA1,RPS6KA2,RUNX1,SASH1,SGCD,SIRT1,SMAD4,SMAD5,SMO,SOS1,SOX4,SPRY1,TBX2,WASF2,WNT5A,YWHAZ,ZMIZ1
GO:BP	regulation of protein localization	GO:0032880	1.62089e+16	ANO1,APPL1,ATP2B4,CD200,CD2AP,CEP135,CLOCK,CYP51A1,DAB2,DCLK2,EFNA5,EPHA5,F2R,FYN,FZD5,GPC2,HADH,HDAC6,HDAC8,HSPA1L,HSPA8,ICA1,ICE1,INPP5E,KIF3A,KLF7,LRIG2,LZTFL1,MTCL1,MYH10,NLGN2,P2RX7,PARP1,PPP3CB,RFX3,SAPCD2,SIN3A,SMO,SOX4,SREBF1,STXBP4,STXBP5,STXBP5L,TCP1,WNT5A,WWTR1,XPO1,YOD1,YWHAZ
GO:BP	cellular response to oxygen-containing compound	GO:1901701	1.92978e+16	AGAP3,AKAP9,ANO1,APPL1,ARID1B,ATP2B4,ATP7A,CDK19,CPEB3,EFNA5,EIF4EBP2,EPHA5,FBXO7,FOS,FOXO4,FYN,GFI1,GNAZ,GNB5,HDAC6,IFT88,INSR,IRAK1,KANK1,KAT5,KLF3,KLF7,KLF9,LDLR,LPAR1,LRP6,LRP8,MAP3K5,MEF2C,NQO1,NR4A3,NUCKS1,OXR1,P2RX7,PARP1,PPP3CB,PRKCA,PRPF8,PTGER4,RAPGEF1,RAPGEF2,RPS6KA2,SASH1,SIN3A,SIRT1,SLC1A3,SMAD4,SMARCA4,SMO,SOX4,SREBF1,SSH1,STK26,STXBP4,TNS2,WNT5A
GO:BP	regulation of establishment of protein localization	GO:0070201	3.47432e+16	ANO1,CD200,CD2AP,CEP135,CLOCK,CYP51A1,EFNA5,EPHA5,F2R,FYN,FZD5,HADH,HDAC6,HSPA1L,HSPA8,ICA1,ICE1,KIF3A,KLF7,MTCL1,MYH10,NLGN2,P2RX7,PPP3CB,RFX3,SMO,SOX4,SREBF1,STXBP4,STXBP5,STXBP5L,TCP1,XPO1,YOD1,YWHAZ
GO:BP	organonitrogen compound metabolic process	GO:1901564	3.47432e+16	ABCC5,ACADSB,ACVR2B,ADAM12,AGAP3,AGO4,AKAP9,ALDH6A1,ALPK1,ANTXR1,APOB,ATP2B4,ATP7A,ATXN3,AXIN2,B3GLCT,B3GNT5,B4GALT5,BCLAF1,BEND3,BMPR2,BRD2,CAB39L,CBFB,CCNB3,CD2AP,CDC14B,CDK10,CDK14,CDK19,CDK3,CDKN1C,CGA,CHD3,CHML,CIRBP,CLOCK,CNOT6,CPEB3,CPNE3,CSPG4,CTDSP2,CTPS2,CYP51A1,DAB2,DCLK2,DDR1,DHTKD1,DIS3L2,DLG3,DNMT3B,DOT1L,DPY19L3,DSE,DYRK1A,EFNA5,EIF4EBP2,ENOSF1,EPHA5,ERP44,EYA3,F2R,FAAP100,FAM161A,…
GO:BP	enzyme-linked receptor protein signaling pathway	GO:0007167	3993755025132663	ACVR2B,APPL1,BMPR2,CDKN1C,CLASP2,CPNE3,CSPG4,DAB2,DDR1,EFNA5,EIF4EBP2,EPHA5,FBN2,FOS,FOXO4,FYN,HIP1,INSR,ITGB5,KANK1,LRIG2,MTMR4,MVB12B,NEO1,NOTCH2,NR4A3,NUCKS1,PARP1,PIK3CB,PTPRG,RAPGEF1,RAPGEF2,RASA1,RUNX2,SAMD12,SHC3,SIRT1,SKI,SKIL,SMAD4,SMAD5,SOS1,SPRY1,SREBF1,STXBP4,TBX2,TNS2,WNT5A,WWTR1,XIAP,ZDHHC17,ZMIZ1
GO:BP	response to endogenous stimulus	GO:0009719	3993755025132663	ACVR2B,AKAP9,ANO1,APOB,APPL1,ARID1A,ARID1B,ATP2B4,ATP7A,BMPR2,CDKN1C,CGA,CITED4,CLOCK,CPEB3,DAB2,EFNA5,EIF4EBP2,FBN2,FOS,FOXO4,FYN,GNAZ,GNB5,HADH,HDAC6,HSPA8,IER2,IFT88,INSR,ITGB5,KANK1,KLF3,KLF9,LDLR,LGR4,LIMS1,LRP6,MEF2C,MTMR4,NCOA6,NDNF,NEO1,NOTCH2,NQO1,NR4A3,NUCKS1,P2RX7,PARP1,PTGER4,RAPGEF1,RAPGEF2,RBFOX2,RUNX2,SIN3A,SIRT1,SKI,SKIL,SKP2,SLC1A3,SMAD4,SMAD5,SMARCA4,SPRY1,SREBF1,SRSF4,SSH1,STEA…
GO:BP	neuron projection morphogenesis	GO:0048812	4.13334e+16	ATP7A,B4GALT5,BMPR2,BOC,CLASP2,DDR1,DIXDC1,EFNA5,EPHA5,FARP1,FYN,HDAC6,KIF5A,KLF7,LRP8,MEF2A,MYO9A,NEK3,NEO1,NFIB,NOTCH2,NTNG1,PLXNA1,PPP3CB,RAPGEF2,RBFOX2,RERE,RIMS2,SIN3A,SKIL,SLITRK4,SMAD4,SMO,SOS1,SPAST,TANC2,TIAM2,WNT5A,ZDHHC17
GO:BP	regulation of response to stimulus	GO:0048583	5263792755548811	ACVR2B,AKAP9,ALPK1,APPL1,ARMC9,ASPM,ASXL2,ATP2B4,ATP7A,ATXN3,AXIN2,BCLAF1,BMPR2,C8A,CD200,CD2AP,CDK10,CDK14,CDK19,CDK3,CDKN1C,CGA,CLASP2,CLOCK,CNRIP1,CSPG4,DAB2,DENND1A,DENND4B,DHRS3,DIXDC1,DOT1L,DYRK1A,EYA3,F2R,FAM168A,FBN2,FBXO7,FUS,FYN,FZD5,GFI1,GPC2,GPRASP1,GPRC5B,GRK5,HDAC6,HEXIM1,HIP1,HPSE,IFT81,IGLL1,IL6R,INO80,INPP5E,INPP5F,INSR,IQSEC1,IRAK1,ITSN1,JARID2,KANK1,KAT5,KLF7,KRAS,LDLR,LGR4,LIM…
GO:BP	cell cycle	GO:0007049	5391819146357984	AGO4,APPL1,ASPM,ATP2B4,AXIN2,CABLES1,CABLES2,CCNB3,CCSAP,CD2AP,CDC14B,CDK10,CDK14,CDK19,CDK3,CDKN1C,CENPF,CEP135,CHD3,CHTF18,CLASP2,CLOCK,CNTRL,CTDSP2,DIS3L2,DONSON,DOT1L,EML4,FBXO7,FOXO4,GFI1,GRK5,HCFC1,HDAC8,HEXIM1,HMCN1,INCENP,INO80,INSR,KAT5,KIF15,KIF3A,KIFC1,LIG3,LMLN,LRP6,MDM4,MKI67,MYH10,NEK3,PDS5B,PLK4,POGZ,POLE,PPP1CB,PPP2R3B,PRC1,PRDM5,PRKCA,RAD21,RASA1,RPS6KA2,SAPCD2,SFPQ,SIN3A,SIRT1,S…
GO:BP	cellular response to endogenous stimulus	GO:0071495	5391819146357984	ACVR2B,AKAP9,ANO1,APOB,APPL1,ARID1A,ARID1B,ATP2B4,ATP7A,BMPR2,CDKN1C,CGA,CLOCK,CPEB3,DAB2,EFNA5,EIF4EBP2,FBN2,FOS,FOXO4,FYN,GNAZ,GNB5,HDAC6,HSPA8,IFT88,INSR,ITGB5,KANK1,KLF3,KLF9,LGR4,LIMS1,MEF2C,MTMR4,NDNF,NEO1,NOTCH2,NR4A3,NUCKS1,P2RX7,PARP1,PTGER4,RAPGEF1,RAPGEF2,RBFOX2,RUNX2,SIN3A,SIRT1,SKI,SKIL,SKP2,SLC1A3,SMAD4,SMAD5,SMARCA4,SPRY1,SREBF1,SSH1,STXBP4,TBX2,TNS2,WNT5A,XIAP,ZMIZ1
GO:BP	cellular component morphogenesis	GO:0032989	5772864731430236	ANK2,ATP7A,B4GALT5,BMPR2,BOC,CLASP2,DDR1,DIXDC1,EFNA5,EPHA5,FARP1,FYN,HDAC6,KANK1,KIF5A,KLF7,LRP8,MEF2A,MTMR2,MYO9A,NEK3,NEO1,NFIB,NOTCH2,NTNG1,PLXNA1,PPP3CB,RAPGEF2,RBFOX2,RERE,RIMS2,SIN3A,SKIL,SLITRK4,SMAD4,SMO,SNX1,SOS1,SPAST,TANC2,TIAM2,WASF2,WNT5A,ZDHHC17
GO:BP	primary metabolic process	GO:0044238	6308036983945828	ACADSB,ACVR2B,ADAM12,AGAP3,AGO4,AGPAT4,AHNAK,AKAP9,ALDH6A1,ALPK1,AMY2B,ANTXR1,APOB,AQR,ARID1A,ARID1B,ARID3B,ASXL2,ATHL1,ATP2B4,ATP7A,ATXN1,ATXN3,AXIN2,B3GLCT,B3GNT5,B4GALT5,BCLAF1,BDH1,BEND3,BMPR2,BPTF,BRD2,CAB39L,CBFB,CBX2,CCNB3,CD200,CD2AP,CDC14B,CDK10,CDK14,CDK19,CDK3,CDKN1C,CDYL2,CENPF,CGA,CHD3,CHML,CHTF18,CIRBP,CITED4,CLOCK,CNOT6,CPEB3,CPNE3,CSPG4,CTDSP2,CTPS2,CYP51A1,DAB2,DAZAP1,DCLK2,DDR1,…
GO:BP	cell morphogenesis involved in neuron differentiation	GO:0048667	6717551584018877	B4GALT5,BMPR2,BOC,CLASP2,DIXDC1,EFNA5,EPHA5,FARP1,FYN,HDAC6,KIF5A,KLF7,LRP8,MEF2A,MEF2C,NEO1,NFIB,NOTCH2,NTNG1,PLXNA1,PPP3CB,RAPGEF2,RBFOX2,RERE,SIN3A,SKIL,SLC1A3,SLITRK4,SMAD4,SMO,SOS1,SPAST,TANC2,TIAM2,WNT5A,ZDHHC17
GO:BP	cellular response to organic substance	GO:0071310	7278980792561366	ACVR2B,AKAP9,ANO1,APOB,APPL1,ARID1A,ARID1B,ATP2B4,ATP7A,ATXN3,AXIN2,BCLAF1,BMPR2,CDK19,CDKN1C,CGA,CLOCK,CPEB3,CPNE3,DAB2,EFNA5,EIF4EBP2,EPHA5,FASN,FBN2,FOS,FOXO4,FYN,GFI1,GNAZ,GNB5,HDAC6,HSPA1L,HSPA8,IFT88,IL6R,INSR,IRAK1,ITGB5,JARID2,KANK1,KAT5,KLF3,KLF7,KLF9,LDLR,LGR4,LIMS1,LPAR1,LRAT,LRP6,LRP8,MAP3K5,MEF2C,MTMR4,NAIP,NDNF,NEO1,NOTCH2,NR4A3,NUCKS1,P2RX7,PARP1,PIK3CB,PPP3CB,PRDM5,PRKCA,PRPF8,PTG…
GO:BP	macromolecule catabolic process	GO:0009057	7562757736978154	AGAP3,AGO4,APOB,ATXN3,AXIN2,BCLAF1,CD2AP,CIRBP,CLOCK,CNOT6,CPEB3,CYP51A1,DAB2,DIS3L2,FBXL16,FBXO11,FBXO7,FOXRED2,FUS,FYN,GPRASP1,HDAC6,HECTD3,HNRNPA0,HNRNPM,HPSE,HSPA8,KAT5,LDLR,LRIG2,MDM4,METTL16,MTMR2,MVB12B,MYLIP,NQO1,P2RX7,PAN3,PPP1CB,PPP1R3B,PRKCA,RNF125,RNF150,RNFT2,SAMD4B,SECISBP2,SH3D19,SIRT1,SKP2,SMAD4,SNX1,SUMO2,TBL1XR1,TRIM2,TTC5,UBE4B,USP13,USP19,USP24,USP7,VPS36,WNT5A,WWTR1,XPO1,YOD1…
GO:BP	atrial septum development	GO:0003283	7829109341882468	ANK2,BMPR2,MDM4,NOTCH2,SMO,SOX4,WNT5A
GO:BP	insulin secretion	GO:0030073	8615858738401262	ACVR2B,ANO1,CLOCK,CPLX1,CYB5R4,EFNA5,EPHA5,HADH,ICA1,KLF7,NLGN2,PPP3CB,RFX3,RIMS2,SOX4,SREBF1,STXBP4,STXBP5L
GO:BP	response to oxygen-containing compound	GO:1901700	878885286213608	ACVR2B,AGAP3,AKAP9,ANO1,APOB,APPL1,AQP3,ARID1B,ATP2B4,ATP7A,CDK19,CPEB3,EFNA5,EIF4EBP2,EPHA5,F2R,FBXO7,FOS,FOXO4,FYN,GFI1,GNAZ,GNB5,H6PD,HADH,HDAC6,HNRNPA0,IFT88,INSR,IRAK1,KANK1,KAT5,KLF3,KLF7,KLF9,LDLR,LPAR1,LRAT,LRP6,LRP8,MAP3K5,MEF2C,NQO1,NR4A3,NUCKS1,OXR1,P2RX7,PARP1,PPP3CB,PRKCA,PRPF8,PTGER4,RAPGEF1,RAPGEF2,RPS6KA2,RUNX2,SASH1,SCD,SIN3A,SIRT1,SLC1A3,SLC37A4,SMAD4,SMARCA4,SMO,SOX4,SREBF1,SRS…
GO:BP	cell morphogenesis involved in differentiation	GO:0000904	9332852764079616	ANTXR1,B4GALT5,BMPR2,BOC,CLASP2,DAB2,DIXDC1,EFNA5,EPHA5,FARP1,FYN,HDAC6,KANK1,KIF5A,KLF7,LIMS1,LRP8,MEF2A,MEF2C,MEGF9,MYADM,NEO1,NFIB,NOTCH2,NTNG1,PLXNA1,PPP3CB,RAPGEF2,RBFOX2,RERE,SIN3A,SKIL,SLC1A3,SLITRK4,SMAD4,SMO,SOS1,SPAST,TANC2,TIAM2,WNT5A,ZDHHC17
GO:BP	histone lysine methylation	GO:0034968	9660599109752198	BEND3,DNMT3B,DOT1L,GFI1,HCFC1,JARID2,MLLT6,PHF20,PRDM5,SETD1A,SETD1B,SETD5,SIRT1,SMAD4,TET2
GO:BP	protein localization to extracellular region	GO:0071692	1.1166e+16	ACVR2B,ANO1,CD200,CD2AP,CLOCK,CPLX1,CYB5R4,CYP51A1,EFNA5,EPHA5,F2R,FBN2,HADH,ICA1,KLF7,MYH10,NLGN2,P2RX7,PPP3CB,RFX3,RIMS2,SOX4,SREBF1,STXBP4,STXBP5,STXBP5L
GO:BP	regulation of protein secretion	GO:0050708	1.14331e+16	ANO1,CD200,CD2AP,CLOCK,CYP51A1,EFNA5,EPHA5,F2R,HADH,ICA1,KLF7,MYH10,NLGN2,P2RX7,PPP3CB,RFX3,SOX4,SREBF1,STXBP4,STXBP5,STXBP5L
GO:BP	positive regulation of developmental process	GO:0051094	1.2179e+16	ACVR2B,ADAM12,APOB,ASPM,ASXL2,AXIN2,B4GALT5,BMPR2,BOC,CBFB,CLASP2,CPEB3,DAB2,DIXDC1,EFNA5,FBN2,FOS,GPRC5B,HPSE,IL6R,INSR,KAT5,LGR4,LIMS1,LPAR1,LRP8,MAML1,MAN2A1,MAP3K5,MEF2C,MYADM,NKX6-2,NLGN2,NOTCH2,P2RX7,PARP1,PLXNA1,PRKCA,RAPGEF2,RFX3,RIMS2,RUNX1,RUNX2,SASH1,SIN3A,SIRT1,SKIL,SLITRK4,SMAD4,SMAD5,SMO,SOX4,SPRY1,SRRT,TBX2,TCF12,TCF4,TIAM2,WNT5A,WWTR1,ZHX3,ZMIZ1
GO:BP	vasculature development	GO:0001944	1.22474e+16	ACVR2B,ADAM12,ANTXR1,APOB,ATP2B4,ATP7A,BMPR2,CNTRL,COL5A1,COL8A1,CSPG4,FOXO4,FZD5,HOXA7,HOXB3,HPSE,IL6R,LDLR,MEF2C,NDNF,NFATC1,NOTCH2,PIK3CB,PKNOX1,PLG,PPP3CB,PRKCA,RAPGEF1,RAPGEF2,RASA1,RUNX1,SASH1,SGCD,SIRT1,SMO,SOS1,SOX4,TBX2,WASF2,WNT5A,YWHAZ,ZMIZ1
GO:BP	cellular metabolic process	GO:0044237	1247189861757393	ACADSB,ACVR2B,AGAP3,AGO4,AGPAT4,AHNAK,AKAP9,ALDH6A1,ALPK1,ANTXR1,APOB,APPL1,AQR,ARID1A,ARID1B,ARID3B,ASXL2,ATP2B4,ATP7A,ATXN1,ATXN3,AXIN2,B3GLCT,B3GNT5,B4GALT5,BCLAF1,BEND3,BMPR2,BPTF,BRD2,CAB39L,CBFB,CBX2,CCNB3,CD200,CD2AP,CDC14B,CDK10,CDK14,CDK19,CDK3,CDKN1C,CDYL2,CENPF,CGA,CHD3,CHML,CHTF18,CIRBP,CITED4,CLOCK,CNOT6,CPEB3,CPNE3,CSPG4,CTDSP2,CTPS2,CYB5R4,DAB2,DAZAP1,DCLK2,DDR1,DHRS3,DHTKD1,DIS3L2…
GO:BP	regulation of biological quality	GO:0065008	1.29079e+16	ACVR2B,AKAP9,ANK2,ANO1,APOB,AQP3,ASIC1,ATP11B,ATP2B2,ATP2B4,ATP7A,AXIN2,B4GALT5,BMPR2,CCSAP,CDC42EP3,CGA,CIRBP,CLASP2,CLCN6,CLOCK,CNOT6,CPEB3,CPLX1,CYB5R4,DAB2,DDR1,DHRS3,DIS3L2,DLG3,DOCK4,DSC2,EFNA5,EIF4EBP2,EPHA5,ERP44,EVL,F2R,FARP1,FBXO7,FGD6,FUS,FYN,GFI1,H6PD,HADH,HCFC1,HDAC6,HDAC8,HIP1,HNRNPA0,HNRNPM,HPSE,HSPA8,ICA1,IMMT,INSR,KANK1,KIF3A,KLF7,KRAS,LDB2,LDLR,LGR4,LPAR1,LRAT,LRP6,LRP8,LSS,MDM4…
GO:BP	positive regulation of cell differentiation	GO:0045597	1.43637e+16	ACVR2B,APOB,ASPM,ASXL2,AXIN2,BMPR2,BOC,CBFB,DAB2,DIXDC1,EFNA5,FBN2,FOS,GPRC5B,IL6R,KAT5,LIMS1,LRP8,MAML1,MAN2A1,MAP3K5,MEF2C,MYADM,NKX6-2,NOTCH2,PARP1,PLXNA1,PRKCA,RAPGEF2,RFX3,RUNX1,RUNX2,SIN3A,SIRT1,SKIL,SMAD4,SMAD5,SMO,SOX4,SRRT,TCF12,TCF4,TIAM2,WWTR1,ZHX3,ZMIZ1
GO:BP	phosphate-containing compound metabolic process	GO:0006796	1.51767e+16	ACVR2B,AGPAT4,AKAP9,ALPK1,ATP2B4,AXIN2,BMPR2,BRD2,CAB39L,CCNB3,CDC14B,CDK10,CDK14,CDK19,CDK3,CDKN1C,CPNE3,CSPG4,CTDSP2,CTPS2,DAB2,DCLK2,DDR1,DHTKD1,DLG3,DYRK1A,EFNA5,EPHA5,EYA3,FAM20B,FBXO7,FYN,FZD5,GK,GPRC5B,GRK5,H6PD,HDAC6,HEXIM1,ICK,IDI2,IL6R,ILF3,INCENP,INPP5E,INPP5F,INSR,IRAK1,KRAS,LCLAT1,LDB2,LDLR,LRP6,LRP8,MAML1,MAP3K1,MAP3K5,MEF2C,MEX3B,MGAT5,MOB3A,MOB3B,MTMR10,MTMR2,MTMR4,MYADM,NEK3,NMNA…
GO:BP	locomotion	GO:0040011	1.62758e+16	APOB,APPL1,ASPM,ATP2B4,ATP7A,BMPR2,BOC,CCSAP,CD200,CD2AP,CFAP69,CGA,CLASP2,COL5A1,CPNE3,CSPG4,DAB2,DDR1,DIXDC1,DOCK4,EFNA5,EPHA5,EVL,F2R,FBXO7,FOXO4,FUT10,FYN,GPC2,HDAC6,HOXA7,IER2,IFT81,IL6R,INPP5F,INSR,IQSEC1,ITGB5,KANK1,KIF5A,KLF7,LDB2,LPAR1,LRIG2,LRP8,LZTFL1,MEF2C,MEGF9,MGAT5,MYADM,NDNF,NEO1,NFIB,NOTCH2,NR4A3,NTNG1,PIK3CB,PKN3,PLG,PLXNA1,PPP3CB,PRKCA,PRKG1,PTGER4,PTPRG,RAPGEF2,RBFOX2,RERE,RFX…
GO:BP	regulation of protein transport	GO:0051223	1988750750312754	ANO1,CD200,CD2AP,CLOCK,CYP51A1,EFNA5,EPHA5,F2R,FYN,FZD5,HADH,HSPA1L,HSPA8,ICA1,ICE1,KIF3A,KLF7,MTCL1,MYH10,NLGN2,P2RX7,PPP3CB,RFX3,SMO,SOX4,SREBF1,STXBP4,STXBP5,STXBP5L,XPO1,YOD1,YWHAZ
GO:BP	cell division	GO:0051301	2.03918e+16	ASPM,CABLES1,CABLES2,CCNB3,CCSAP,CD2AP,CDC14B,CDK14,CDK3,CENPF,CLASP2,CNTRL,DIS3L2,DIXDC1,EML4,FUT10,HMCN1,INCENP,INO80,KIFC1,LIG3,LMLN,MYH10,NEK3,PDS5B,PIK3CB,PLK4,POGZ,PPP1CB,PRC1,RAD21,RASA1,SAPCD2,SMC3,SPAST,STAG2,WWTR1,ZNF449
GO:BP	cellular response to stress	GO:0033554	2.03918e+16	AGAP3,ANO1,AQP3,ATP7A,ATXN3,AXIN2,BCLAF1,BMPR2,CDC14B,CDK3,CLOCK,DIXDC1,DONSON,DOT1L,DSC2,DYRK1A,ERP44,EYA3,FAAP100,FAM168A,FAN1,FBXO7,FOS,FOXO4,FOXRED2,FUS,FYN,GNGT1,HDAC6,HNRNPM,HSPA1L,HSPA8,INO80,INPP5F,IRAK1,KAT5,LIG3,LRIG2,MAP3K5,MCM9,MDM4,MEF2C,NAIP,NCOA6,NDNF,NPAS2,NQO1,NR4A3,NUCKS1,OXR1,PARP1,PDS5B,PIK3CB,POGZ,POLE,PTGER4,RAD21,RAPGEF1,RNFT2,SASH1,SETD1A,SFPQ,SIN3A,SIRT1,SKIL,SMC3,SOX4,SR…
GO:BP	cardiac atrium development	GO:0003230	2.06849e+16	ANK2,BMPR2,MDM4,NOTCH2,SMO,SOS1,SOX4,WNT5A
GO:BP	phosphorus metabolic process	GO:0006793	2.0768e+16	ACVR2B,AGPAT4,AKAP9,ALPK1,ATP2B4,AXIN2,BMPR2,BRD2,CAB39L,CCNB3,CDC14B,CDK10,CDK14,CDK19,CDK3,CDKN1C,CPNE3,CSPG4,CTDSP2,CTPS2,DAB2,DCLK2,DDR1,DHTKD1,DLG3,DYRK1A,EFNA5,EPHA5,EYA3,FAM20B,FBXO7,FYN,FZD5,GK,GPRC5B,GRK5,H6PD,HDAC6,HEXIM1,ICK,IDI2,IL6R,ILF3,INCENP,INPP5E,INPP5F,INSR,IRAK1,KRAS,LCLAT1,LDB2,LDLR,LRP6,LRP8,MAML1,MAP3K1,MAP3K5,MEF2C,MEX3B,MGAT5,MOB3A,MOB3B,MTMR10,MTMR2,MTMR4,MYADM,NEK3,NMNA…
GO:BP	cardiac septum development	GO:0003279	2.0768e+16	ANK2,BMPR2,CNTRL,DHRS3,MAML1,MDM4,MKS1,NOTCH2,SMAD4,SMO,SOX4,TBX2,WNT5A
GO:BP	protein secretion	GO:0009306	2.0768e+16	ACVR2B,ANO1,CD200,CD2AP,CLOCK,CPLX1,CYB5R4,CYP51A1,EFNA5,EPHA5,F2R,HADH,ICA1,KLF7,MYH10,NLGN2,P2RX7,PPP3CB,RFX3,RIMS2,SOX4,SREBF1,STXBP4,STXBP5,STXBP5L
GO:BP	establishment of protein localization to extracellular region	GO:0035592	2.14931e+16	ACVR2B,ANO1,CD200,CD2AP,CLOCK,CPLX1,CYB5R4,CYP51A1,EFNA5,EPHA5,F2R,HADH,ICA1,KLF7,MYH10,NLGN2,P2RX7,PPP3CB,RFX3,RIMS2,SOX4,SREBF1,STXBP4,STXBP5,STXBP5L
GO:BP	blood vessel development	GO:0001568	2.1844e+16	ACVR2B,ADAM12,ANTXR1,APOB,ATP2B4,ATP7A,BMPR2,CNTRL,COL5A1,COL8A1,CSPG4,FOXO4,FZD5,HOXA7,HOXB3,HPSE,IL6R,LDLR,MEF2C,NDNF,NOTCH2,PIK3CB,PKNOX1,PLG,PRKCA,RAPGEF1,RAPGEF2,RASA1,RUNX1,SASH1,SGCD,SIRT1,SMO,SOS1,SOX4,TBX2,WASF2,WNT5A,YWHAZ,ZMIZ1
GO:BP	protein phosphorylation	GO:0006468	2300202774474234	ACVR2B,AKAP9,ALPK1,ATP2B4,AXIN2,BMPR2,BRD2,CAB39L,CCNB3,CDK10,CDK14,CDK19,CDK3,CDKN1C,CPNE3,CSPG4,CTDSP2,DAB2,DCLK2,DDR1,DLG3,DYRK1A,EFNA5,EPHA5,FBXO7,FYN,FZD5,GPRC5B,GRK5,HDAC6,HEXIM1,ICK,IL6R,ILF3,INCENP,INPP5F,INSR,IRAK1,KRAS,LRP6,LRP8,MAML1,MAP3K1,MAP3K5,MEF2C,MEX3B,MOB3A,MOB3B,MYADM,NEK3,P2RX7,PAN3,PIK3CB,PKN3,PLK4,PPP3CB,PRKCA,PRKD3,PRKG1,RAPGEF2,RPS6KA2,SASH1,SIRT1,SMAD4,SMAD5,SOS1,SPRY1,S…
GO:BP	regulation of signal transduction	GO:0009966	2636324490086871	ACVR2B,AKAP9,ALPK1,APPL1,ARMC9,ASPM,ASXL2,ATP2B4,AXIN2,BCLAF1,BMPR2,CD2AP,CDK10,CDK14,CDK3,CDKN1C,CGA,CLOCK,CNRIP1,CSPG4,DAB2,DENND1A,DENND4B,DHRS3,DIXDC1,DOT1L,DYRK1A,EYA3,F2R,FBN2,FYN,FZD5,GFI1,GPC2,GPRASP1,GPRC5B,GRK5,HDAC6,HEXIM1,HIP1,HPSE,IFT81,IL6R,INPP5E,INPP5F,INSR,IQSEC1,IRAK1,ITSN1,KANK1,KRAS,LGR4,LIMS1,LOXL3,LPAR1,LRIG2,MAP3K5,MEF2C,MGAT5,MKS1,MOB3B,MTMR2,MTMR4,MVB12B,MYADM,MYO9A,NAIP,…
GO:BP	axon development	GO:0061564	2.76095e+16	B4GALT5,BMPR2,BOC,CLASP2,DDR1,DIXDC1,EFNA5,EPHA5,FYN,HDAC6,INPP5F,KIF5A,KLF7,LRIG2,NCAM2,NEO1,NFIB,NOTCH2,NTNG1,PLXNA1,PPP3CB,SIN3A,SKIL,SLITRK4,SMAD4,SMO,SOS1,SPAST,TIAM2,WNT5A,ZDHHC17
GO:BP	embryo development	GO:0009790	2.76441e+16	ACVR2B,APOB,ATP7A,AXIN2,B4GALT5,BMPR2,BPTF,BRD2,CCSAP,CDKN1C,CLASP2,COL5A1,COL8A1,FBN2,FREM2,FZD5,HIRA,HOXA7,HOXB3,INO80,INSR,IRX2,ITGB5,LOXL3,LRP6,MAN2A1,MED12,MEF2C,MKS1,MYADM,NOTCH2,NR4A3,PIK3CB,PLG,PLK4,POLE,POLR1B,RUNX2,SIN3A,SKI,SKIL,SLC35E2B,SMAD4,SMAD5,SMO,SOS1,SOX4,TANC2,TBL1XR1,TBX2,TDRD6,TULP3,WNT5A,ZMIZ1,ZNF281
GO:BP	regulation of cellular component biogenesis	GO:0044087	2785098435797328	AKAP9,ANTXR1,ATP7A,CCSAP,CDC42EP3,CDK10,CEP135,CLASP2,CNOT6,DYRK1A,EFNA5,EVL,FARP1,FNBP1L,FZD5,HCFC1,HDAC6,HSPA8,ICE1,IFT88,KANK1,KIF15,LDB2,LIMS1,LPAR1,MEF2C,MYADM,NLGN2,P2RX7,PAN3,PARP1,PHF2,PLEKHG2,PLK4,PRKCA,PTGER4,RAPGEF1,RAPGEF2,RASA1,SETD5,SH3YL1,SIN3A,SLITRK4,SMAD4,SSH1,SSH2,STXBP5,WASF2,WNT5A
GO:BP	cytoskeleton organization	GO:0007010	2.87538e+16	AKAP9,ANK2,ANTXR1,ASPM,ATXN3,CCSAP,CD2AP,CDC14B,CDC42EP3,CDK10,CEP135,CFAP69,CHD3,CLASP2,CNTRL,DCLK2,DIXDC1,DYRK1A,EFNA5,EML4,EPHA5,EVL,FARP1,FGD6,HDAC6,HIP1,HMCN1,INCENP,INO80,IQSEC1,ITGB5,KANK1,KAT5,KIF15,KIF3A,KIFC1,KRAS,LPAR1,MARCKS,MEF2A,MPDZ,MTCL1,MYADM,MYH10,NOTCH2,P2RX7,PLEKHG2,PLK4,PRC1,PRKG1,PTGER4,RASA1,SAPCD2,SH3D19,SIRT1,SMAD4,SMC3,SPAST,SPRY1,SSH1,SSH2,STAG2,STARD8,UTRN,WASF2,XPO1,Z…
GO:BP	response to growth factor	GO:0070848	2.97589e+16	ACVR2B,APPL1,ATP2B4,ATP7A,BMPR2,CDKN1C,CPNE3,DAB2,FBN2,FOS,FYN,HDAC6,IER2,INSR,ITGB5,LIMS1,LRP8,MEF2C,MTMR4,NDNF,NEO1,NOTCH2,PARP1,PIK3CB,RAPGEF1,RAPGEF2,RUNX2,SIRT1,SKI,SKIL,SMAD4,SMAD5,SOS1,SPRY1,TBX2,WNT5A,XIAP,ZDHHC17,ZMIZ1
GO:BP	histone methylation	GO:0016571	3059821312825664	BEND3,DNMT3B,DOT1L,FBL,GFI1,HCFC1,JARID2,MLLT6,PHF20,PRDM5,SETD1A,SETD1B,SETD5,SIRT1,SMAD4,TET2
GO:BP	cell cycle process	GO:0022402	3.61527e+16	AGO4,APPL1,ASPM,ATP2B4,AXIN2,CCNB3,CCSAP,CDC14B,CDK10,CDK14,CDK3,CDKN1C,CENPF,CEP135,CHD3,CLASP2,CLOCK,CTDSP2,DIS3L2,DONSON,DOT1L,EML4,FBXO7,FOXO4,GFI1,HDAC8,INCENP,INO80,INSR,KAT5,KIF15,KIF3A,KIFC1,MKI67,MYH10,PDS5B,PLK4,POGZ,POLE,PRC1,PRKCA,RAD21,RASA1,RPS6KA2,SAPCD2,SFPQ,SIN3A,SIRT1,SKP2,SMC3,SPAST,SPRY1,STAG2,STXBP4,TBX2,USP19,WNT5A,XPO1
GO:BP	peptidyl-lysine methylation	GO:0018022	3.61994e+16	BEND3,DNMT3B,DOT1L,GFI1,HCFC1,JARID2,MLLT6,PHF20,PRDM5,SETD1A,SETD1B,SETD5,SIRT1,SMAD4,TET2
GO:BP	tube morphogenesis	GO:0035239	4200117242404643	ACVR2B,ADAM12,APOB,ATP2B4,BMPR2,BRD2,COL8A1,CSPG4,DDR1,FOXO4,FZD5,HOXA7,HOXB3,HPSE,IRX2,KRAS,LDLR,LGR4,MED12,MEF2C,MKS1,NDNF,NFIB,NOTCH2,PIK3CB,PKNOX1,PRKCA,RAPGEF2,RASA1,RUNX1,SASH1,SGCD,SIRT1,SKI,SMAD4,SMO,SOS1,SOX4,SPRY1,TBX2,TULP3,WASF2,WNT5A,YWHAZ,ZMIZ1
GO:BP	regulation of multicellular organismal process	GO:0051239	4.46665e+16	ACVR2B,ADAM12,AKAP9,ANK2,APPL1,AQP3,ASPM,ATP2B2,ATP2B4,AXIN2,B4GALT5,BMPR2,BTBD7,CBFB,CCSAP,CD200,CD2AP,CDKN1C,CGA,CLASP2,CLOCK,CYP51A1,DAB2,DHRS3,DIXDC1,DOCK4,DSC2,EFNA5,EVL,F2R,FBN2,FBXO7,FOS,FOXO4,FZD5,GPRC5B,HADH,HDAC6,HOXA7,HOXB3,HPSE,IL6R,INO80,INSR,IQSEC1,IRAK1,JARID2,KAT5,KLF7,KPNA6,LDLR,LGR4,LOXL3,LRP8,MAN2A1,MEF2A,MEF2C,MTMR2,MYLIP,NFIB,NKX6-2,NLGN2,NOTCH2,NPAS2,NR4A3,P2RX7,PARP1,PIK3CB…
GO:BP	peptidyl-lysine modification	GO:0018205	4559387521715124	ATP7A,BEND3,CLOCK,DNMT3B,DOT1L,GFI1,HCFC1,HDAC6,JARID2,KAT5,KAT6B,LOXL3,MLLT6,PHF20,PRDM5,SET,SETD1A,SETD1B,SETD5,SIN3A,SIRT1,SMAD4,SOX4,SUMO2,TAF4,TET2,ZMIZ1
GO:BP	regulation of organelle organization	GO:0033043	5137231500548125	AKAP9,AXIN2,CCSAP,CD2AP,CDC42EP3,CDK10,CENPF,CEP135,CLASP2,CNOT6,CNTRL,CPLX1,DIXDC1,DYRK1A,EFNA5,EPHA5,EVL,FBXO7,FZD5,HDAC6,HDAC8,HMBOX1,IFT88,INO80,INSR,KANK1,KAT5,KIF15,LPAR1,MKI67,MPDZ,MYADM,NOTCH2,P2RX7,PAN3,PARP1,PLEKHG2,PLK4,PTGER4,RAD21,RASA1,RPS6KA2,SFPQ,SIN3A,SMAD4,SPAST,SREBF1,SSH1,SSH2,TCP1,USP7,WASF2,WNT5A,YLPM1,YWHAZ
GO:BP	cellular response to growth factor stimulus	GO:0071363	5763183499831163	ACVR2B,APPL1,ATP2B4,ATP7A,BMPR2,CDKN1C,CPNE3,DAB2,FBN2,FOS,FYN,INSR,ITGB5,LIMS1,LRP8,MEF2C,MTMR4,NDNF,NEO1,NOTCH2,PARP1,PIK3CB,RAPGEF1,RAPGEF2,RUNX2,SIRT1,SKI,SKIL,SMAD4,SMAD5,SOS1,SPRY1,TBX2,WNT5A,XIAP,ZDHHC17,ZMIZ1
GO:BP	regulation of gene expression, epigenetic	GO:0040029	6105948430857878	ARID1A,ARID1B,BEND3,CDKN1C,DOT1L,HDAC6,JARID2,PHF2,PHF20,RBM15B,SCMH1,SIN3A,SIRT1,TFAP2C,XIST
GO:BP	regulation of cell differentiation	GO:0045595	6162616750468003	ACVR2B,APOB,AQP3,ASPM,ASXL2,AXIN2,BMPR2,BOC,CBFB,CDKN1C,CLASP2,CLOCK,COL5A1,DAB2,DIXDC1,EFNA5,FBN2,FBXO7,FOS,FOXO4,GPRC5B,HDAC6,HOXA7,HOXB3,IL6R,KANK1,KAT5,KLF7,KRAS,LDLR,LIMS1,LOXL3,LRP8,MAML1,MAN2A1,MAP3K5,MEF2C,MYADM,NFATC1,NKX6-2,NOTCH2,PARP1,PLXNA1,PRKCA,RAPGEF2,RBFOX2,RFX3,RUNX1,RUNX2,SETD1A,SIN3A,SIRT1,SKI,SKIL,SMAD4,SMAD5,SMO,SOS1,SOX4,SPRY1,SRRT,TCF12,TCF4,TIAM2,WNT5A,WWTR1,ZADH2,ZHX3,ZM…
GO:BP	phosphorylation	GO:0016310	6431654616768722	ACVR2B,AKAP9,ALPK1,ATP2B4,AXIN2,BMPR2,BRD2,CAB39L,CCNB3,CDK10,CDK14,CDK19,CDK3,CDKN1C,CPNE3,CSPG4,CTDSP2,DAB2,DCLK2,DDR1,DHTKD1,DLG3,DYRK1A,EFNA5,EPHA5,FAM20B,FBXO7,FYN,FZD5,GK,GPRC5B,GRK5,HDAC6,HEXIM1,ICK,IL6R,ILF3,INCENP,INPP5F,INSR,IRAK1,KRAS,LDB2,LRP6,LRP8,MAML1,MAP3K1,MAP3K5,MEF2C,MEX3B,MOB3A,MOB3B,MYADM,NEK3,P2RX7,PAN3,PANK4,PIK3CB,PKN3,PLK4,PPP3CB,PRKCA,PRKD3,PRKG1,RAPGEF2,RPS6KA2,SASH1,SI…
GO:BP	regulation of cell projection organization	GO:0031344	6786553014716636	ATP7A,BMPR2,CDC42EP3,CDK10,CEP135,DAB2,DIXDC1,EFNA5,EVL,FBXO7,FNBP1L,FYN,GFI1,GPC2,IFT88,INPP5F,KANK1,LPAR1,LRIG2,LRP8,MYLIP,MYO9A,NDNF,NR2F1,NTNG1,P2RX7,PLXNA1,PTPRG,RAPGEF1,RAPGEF2,SH3YL1,SKIL,TANC2,TIAM2,WASF2,WNT5A
GO:BP	cellular response to chemical stimulus	GO:0070887	7103503139034019	ACVR2B,AGAP3,AKAP9,ANO1,APOB,APPL1,AQP3,ARID1A,ARID1B,ATP2B4,ATP7A,ATXN3,AXIN2,BCLAF1,BMPR2,CDK19,CDKN1C,CGA,CLOCK,CPEB3,CPNE3,DAB2,DOCK4,EFNA5,EIF4EBP2,EPHA5,FASN,FBN2,FBXO7,FOS,FOXO4,FYN,GFI1,GNAZ,GNB5,GNGT1,GSTA4,HDAC6,HSPA1L,HSPA8,IFT88,IL6R,INSR,IRAK1,ITGB5,JARID2,KANK1,KAT5,KLF3,KLF7,KLF9,LDLR,LGR4,LIMS1,LPAR1,LRAT,LRP6,LRP8,MAP3K5,MDM4,MEF2A,MEF2C,MTMR4,NAIP,NDNF,NEO1,NOTCH2,NQO1,NR4A3,NUC…
GO:BP	regulation of anatomical structure morphogenesis	GO:0022603	7283458966729111	ADAM12,AGO4,ATP2B4,BMPR2,BTBD7,CDC42EP3,CLASP2,DAB2,DIXDC1,EFNA5,FGD6,FOXO4,FYN,KANK1,KIF3A,LGR4,LIMS1,LPAR1,LRP8,MED12,MEF2C,MKS1,MYADM,MYH10,MYO9A,NTNG1,PIK3CB,PLXNA1,PRKCA,RAPGEF2,RASA1,RIMS2,RUNX1,RUNX2,SAPCD2,SASH1,SH3D19,SIRT1,SKIL,SMO,SPRY1,TANC2,TBX2,TIAM2,WNT5A,ZMYM3,ZNRF3
GO:BP	regulation of protein stability	GO:0031647	7413816014103804	ANK2,B4GALT5,FBXO7,HCFC1,HDAC6,HDAC8,HIP1,HSPA8,KRAS,LSS,MDM4,MYLIP,NAA16,SIRT1,SMO,SOX4,SREBF1,STXBP4,TCP1,USP13,USP19,USP7
GO:BP	protein deacetylation	GO:0006476	7533329992951614	CHD3,DYRK1A,GATAD2B,HDAC6,HDAC8,NEK3,PRDM5,SFPQ,SIN3A,SIRT1,SKI,SREBF1,TBL1XR1
GO:BP	positive regulation of response to stimulus	GO:0048584	754039509644596	ACVR2B,ALPK1,APPL1,ARMC9,ASPM,ASXL2,ATP7A,ATXN3,BCLAF1,BMPR2,C8A,CDK10,CDK19,CDKN1C,CLOCK,CSPG4,DAB2,DIXDC1,EYA3,F2R,FAM168A,FUS,FYN,FZD5,GFI1,GPRC5B,HDAC6,HEXIM1,HIP1,HPSE,IGLL1,IL6R,INO80,INSR,IRAK1,KANK1,KAT5,KRAS,LDLR,LGR4,LIMS1,LOXL3,LPAR1,MAP3K5,MEF2C,MGAT5,NAIP,NEO1,NLGN2,NOTCH2,NPAS2,NR4A3,NUCKS1,P2RX7,PARP1,PIK3CB,PLG,POGZ,POLR3G,PPP2R1B,PRKCA,PTGER4,RAPGEF1,RAPGEF2,RIMS2,RNFT2,SASH1,SFP…
GO:BP	cellular process	GO:0009987	783327328229497	ABCC5,ACADSB,ACVR2B,ADAM12,AGAP3,AGO4,AGPAT4,AHNAK,AKAP9,ALDH6A1,ALPK1,ANK2,ANKFY1,ANO1,ANTXR1,AP1S2,APOB,APPL1,AQP3,AQR,ARFGAP2,ARID1A,ARID1B,ARID3B,ARMC9,ASIC1,ASPM,ASXL2,ATP11B,ATP2B2,ATP2B4,ATP7A,ATXN1,ATXN3,AXIN2,B3GLCT,B3GNT5,B4GALT5,BBS9,BCLAF1,BEND3,BMPR2,BOC,BPTF,BRD2,BTBD2,C14ORF93,C8A,CAB39L,CABLES1,CABLES2,CBFB,CBX2,CCNB3,CCSAP,CD200,CD2AP,CDC14B,CDC42EP3,CDK10,CDK14,CDK19,CDK3,CDKN1C…
GO:BP	cellular response to stimulus	GO:0051716	8111963724793649	ACVR2B,ADAM12,AGAP3,AKAP9,ALPK1,ANK2,ANO1,APOB,APPL1,AQP3,ARID1A,ARID1B,ARMC9,ASIC1,ASPM,ASXL2,ATP2B4,ATP7A,ATXN3,AXIN2,BCLAF1,BMPR2,BOC,CAB39L,CD2AP,CDC14B,CDC42EP3,CDK10,CDK14,CDK19,CDK3,CDKN1C,CENPF,CGA,CHML,CLASP2,CLCN6,CLOCK,CNRIP1,CPEB3,CPNE3,CSPG4,DAB2,DCLK2,DDR1,DENND1A,DENND4B,DHRS3,DISP2,DIXDC1,DOCK4,DONSON,DOT1L,DSC2,DYRK1A,EFNA5,EIF4EBP2,EPHA5,ERP44,EVL,EYA3,F2R,FAAP100,FAM168A,FAN1,F…
GO:BP	cellular response to transforming growth factor beta stimulus	GO:0071560	8305978172559424	APPL1,CDKN1C,DAB2,FBN2,FOS,FYN,ITGB5,LIMS1,MEF2C,MTMR4,PARP1,SIRT1,SKI,SKIL,SMAD4,SMAD5,SPRY1,WNT5A,ZMIZ1
GO:BP	regulation of plasma membrane bounded cell projection organization	GO:0120035	8864969737573756	ATP7A,BMPR2,CDC42EP3,CDK10,CEP135,DAB2,DIXDC1,EFNA5,EVL,FBXO7,FNBP1L,FYN,GFI1,GPC2,IFT88,INPP5F,KANK1,LPAR1,LRIG2,LRP8,MYLIP,NDNF,NR2F1,NTNG1,P2RX7,PLXNA1,PTPRG,RAPGEF1,RAPGEF2,SH3YL1,SKIL,TANC2,TIAM2,WASF2,WNT5A
GO:BP	regulation of cellular protein metabolic process	GO:0032268	9230340949994664	ACVR2B,AGO4,AKAP9,ANTXR1,ATP2B4,ATXN3,AXIN2,BCLAF1,BMPR2,CAB39L,CCNB3,CDC14B,CDKN1C,CIRBP,CNOT6,CPEB3,CSPG4,CTDSP2,DAB2,DIS3L2,DLG3,DNMT3B,DYRK1A,EFNA5,EIF4EBP2,F2R,FAM161A,FBXO7,FYN,FZD5,GFI1,GPRC5B,HCFC1,HDAC6,HDAC8,HEXIM1,HIP1,IL6R,ILF3,INCENP,INPP5E,INPP5F,INSR,IRAK1,JARID2,KAT5,KRAS,LDLR,LRIG2,LRP6,LRP8,MAP3K5,MEF2C,METTL16,MGAT5,MLLT6,MOB3A,MOB3B,MYADM,MYLIP,NAIP,NEK3,NQO1,OXR1,P2RX7,PAN3,P…
GO:BP	tube development	GO:0035295	9656466458084248	ACVR2B,ADAM12,APOB,ATP2B4,ATP7A,BMPR2,BRD2,COL8A1,CSPG4,DDR1,FOXO4,FZD5,HOXA7,HOXB3,HPSE,IRX2,KRAS,LDLR,LGR4,LOXL3,MAN2A1,MED12,MEF2C,MKS1,NDNF,NFIB,NOTCH2,PIK3CB,PKNOX1,PRKCA,RAPGEF2,RASA1,RUNX1,SASH1,SGCD,SIRT1,SKI,SMAD4,SMAD5,SMO,SOS1,SOX4,SPRY1,SREBF1,TBX2,TULP3,WASF2,WNT5A,WWTR1,YWHAZ,ZMIZ1
GO:BP	hormone secretion	GO:0046879	1.00789e+16	ACVR2B,ANO1,CGA,CLOCK,CPLX1,CYB5R4,DAB2,EFNA5,EPHA5,HADH,ICA1,KLF7,NLGN2,PPP3CB,RFX3,RIMS2,SMAD4,SOX4,SREBF1,STXBP4,STXBP5L
GO:BP	nitrogen compound metabolic process	GO:0006807	1.0126e+16	ABCC5,ACADSB,ACVR2B,ADAM12,AGAP3,AGO4,AHNAK,AKAP9,ALDH6A1,ALPK1,ANTXR1,APOB,AQR,ARID1A,ARID1B,ARID3B,ASXL2,ATP2B4,ATP7A,ATXN1,ATXN3,AXIN2,B3GLCT,B3GNT5,B4GALT5,BCLAF1,BEND3,BMPR2,BPTF,BRD2,CAB39L,CBFB,CBX2,CCNB3,CD200,CD2AP,CDC14B,CDK10,CDK14,CDK19,CDK3,CDKN1C,CDYL2,CENPF,CGA,CHD3,CHML,CHTF18,CIRBP,CITED4,CLOCK,CNOT6,CPEB3,CPNE3,CSPG4,CTDSP2,CTPS2,CYP51A1,DAB2,DAZAP1,DCLK2,DDR1,DHTKD1,DIS3L2,DLG3…
GO:BP	regulation of protein metabolic process	GO:0051246	1027968164613659	ACVR2B,AGO4,AKAP9,ANTXR1,ATP2B4,ATXN3,AXIN2,BCLAF1,BMPR2,CAB39L,CCNB3,CDC14B,CDKN1C,CIRBP,CNOT6,CPEB3,CSPG4,CTDSP2,CYP51A1,DAB2,DIS3L2,DLG3,DNMT3B,DYRK1A,EFNA5,EIF4EBP2,F2R,FAM161A,FBXO7,FYN,FZD5,GFI1,GPRC5B,HCFC1,HDAC6,HDAC8,HEXIM1,HIP1,IL6R,ILF3,INCENP,INPP5E,INPP5F,INSR,IRAK1,JARID2,KAT5,KRAS,LDLR,LRIG2,LRP6,LRP8,MAP3K5,MDM4,MEF2C,METTL16,MGAT5,MLLT6,MOB3A,MOB3B,MYADM,MYLIP,NAIP,NEK3,NQO1,OXR1…
GO:BP	heart development	GO:0007507	1050863836543664	ACVR2B,ANK2,AXIN2,BMPR2,CNTRL,COL5A1,DHRS3,FREM2,HEXIM1,INSR,JARID2,MAML1,MDM4,MED12,MEF2A,MEF2C,MKS1,NCOA6,NFATC1,NOTCH2,PPP3CB,RPS6KA2,RUNX1,SGCD,SMAD4,SMAD5,SMO,SOS1,SOX4,SPRY1,TBX2,WNT5A,ZMIZ1
GO:BP	macromolecule methylation	GO:0043414	1.09449e+16	BEND3,DNMT3B,DOT1L,FBL,FBXO11,FOS,GFI1,HCFC1,JARID2,METTL16,MLLT6,PARP1,PHF20,PRDM5,RBM15B,SETD1A,SETD1B,SETD5,SIRT1,SMAD4,TET2,TRMT5,WDR4
GO:BP	response to transforming growth factor beta	GO:0071559	1.10875e+16	APPL1,CDKN1C,DAB2,FBN2,FOS,FYN,ITGB5,LIMS1,MEF2C,MTMR4,PARP1,SIRT1,SKI,SKIL,SMAD4,SMAD5,SPRY1,WNT5A,ZMIZ1
GO:BP	peptide hormone secretion	GO:0030072	1.10875e+16	ACVR2B,ANO1,CLOCK,CPLX1,CYB5R4,EFNA5,EPHA5,HADH,ICA1,KLF7,NLGN2,PPP3CB,RFX3,RIMS2,SOX4,SREBF1,STXBP4,STXBP5L
GO:BP	protein methylation	GO:0006479	1.13949e+16	BEND3,DNMT3B,DOT1L,FBL,FBXO11,GFI1,HCFC1,JARID2,MLLT6,PHF20,PRDM5,SETD1A,SETD1B,SETD5,SIRT1,SMAD4,TET2
GO:BP	protein alkylation	GO:0008213	1.13949e+16	BEND3,DNMT3B,DOT1L,FBL,FBXO11,GFI1,HCFC1,JARID2,MLLT6,PHF20,PRDM5,SETD1A,SETD1B,SETD5,SIRT1,SMAD4,TET2
GO:BP	plasma membrane bounded cell projection assembly	GO:0120031	1.18068e+16	ALPK1,ARMC9,ATP7A,BBS9,CD2AP,CDC14B,CDC42EP3,CDK10,CEP135,CFAP69,CSPG4,EVL,FAM161A,FGD6,FNBP1L,HDAC6,ICK,IFT81,IFT88,KANK1,KIF3A,LPAR1,MKS1,P2RX7,PLK4,RAPGEF2,RFX3,SH3YL1,STK26,TMEM80,WASF2,WWTR1
GO:BP	regulation of catabolic process	GO:0009894	1.1951e+16	ATP2B4,ATXN3,AXIN2,CIRBP,CNOT6,CPEB3,CYP51A1,DAB2,DIS3L2,FBXO7,FUS,FYN,FZD5,HDAC6,HNRNPA0,HNRNPM,INSR,KAT5,LDLR,LRIG2,MDM4,METTL16,MTCL1,MTMR2,MTMR4,MYLIP,NQO1,P2RX7,PAN3,PIK3CB,PPP1CB,PPP1R3B,PRKCA,RNFT2,SAMD4B,SECISBP2,SH3D19,SIRT1,SMAD4,SNX1,SREBF1,SUMO2,TAB3,TTC5,USP13,USP19,USP7,WNT5A,XPO1
GO:BP	cell motility	GO:0048870	1308605023487455	APOB,APPL1,ASPM,ATP2B4,ATP7A,BMPR2,CCSAP,CD200,CD2AP,CFAP69,CGA,CLASP2,COL5A1,CPNE3,CSPG4,DAB2,DDR1,DIXDC1,DOCK4,EVL,F2R,FOXO4,FUT10,FYN,GPC2,HDAC6,HOXA7,IER2,IFT81,IL6R,INPP5F,INSR,IQSEC1,ITGB5,KANK1,LDB2,LPAR1,LRIG2,LRP8,LZTFL1,MEF2C,MEGF9,MGAT5,MYADM,NDNF,NEO1,NR4A3,NTNG1,PIK3CB,PKN3,PLG,PLXNA1,PRKCA,PRKG1,PTGER4,PTPRG,RAPGEF2,RBFOX2,RERE,RFX3,SASH1,SIRT1,SKI,SLC37A4,SMO,SOS1,SSH2,STK26,WASF2,…
GO:BP	localization of cell	GO:0051674	1308605023487455	APOB,APPL1,ASPM,ATP2B4,ATP7A,BMPR2,CCSAP,CD200,CD2AP,CFAP69,CGA,CLASP2,COL5A1,CPNE3,CSPG4,DAB2,DDR1,DIXDC1,DOCK4,EVL,F2R,FOXO4,FUT10,FYN,GPC2,HDAC6,HOXA7,IER2,IFT81,IL6R,INPP5F,INSR,IQSEC1,ITGB5,KANK1,LDB2,LPAR1,LRIG2,LRP8,LZTFL1,MEF2C,MEGF9,MGAT5,MYADM,NDNF,NEO1,NR4A3,NTNG1,PIK3CB,PKN3,PLG,PLXNA1,PRKCA,PRKG1,PTGER4,PTPRG,RAPGEF2,RBFOX2,RERE,RFX3,SASH1,SIRT1,SKI,SLC37A4,SMO,SOS1,SSH2,STK26,WASF2,…
GO:BP	regulation of insulin secretion	GO:0050796	1365711428775417	ANO1,CLOCK,EFNA5,EPHA5,HADH,ICA1,KLF7,NLGN2,PPP3CB,RFX3,SOX4,SREBF1,STXBP4,STXBP5L
GO:BP	regulation of cellular localization	GO:0060341	1.37525e+16	ANO1,APPL1,ATP2B4,CD2AP,DAB2,DCLK2,EFNA5,EPHA5,FYN,FZD5,GPC2,HDAC8,HSPA1L,ICE1,INPP5E,INPP5F,KAT5,KIF3A,KLF7,LRIG2,LZTFL1,MTCL1,MTMR2,NLGN2,P2RX7,PARP1,PPP3CB,SAPCD2,SIN3A,SMO,SREBF1,STXBP4,TCP1,TRPC3,USP7,WWTR1,XPO1,YOD1,YWHAZ
GO:BP	osteoblast differentiation	GO:0001649	1.4031e+16	ACVR2B,AXIN2,BMPR2,CBFB,FASN,FBL,FBN2,HIRA,IL6R,LGR4,MEF2C,RUNX2,SKI,SMAD4,SMAD5,SMO,WWTR1,ZHX3
GO:BP	peptide secretion	GO:0002790	1.4031e+16	ACVR2B,ANO1,CLOCK,CPLX1,CYB5R4,EFNA5,EPHA5,HADH,ICA1,KLF7,NLGN2,PPP3CB,RFX3,RIMS2,SOX4,SREBF1,STXBP4,STXBP5L
GO:BP	cardiac chamber development	GO:0003205	1.41054e+16	ANK2,BMPR2,CNTRL,DHRS3,MAML1,MDM4,MEF2C,MKS1,NOTCH2,SMAD4,SMO,SOS1,SOX4,TBX2,WNT5A
GO:BP	cell-cell signaling	GO:0007267	1420486536018871	ACVR2B,AKAP9,ANK2,ANO1,ASIC1,ASPM,ATXN3,AXIN2,CDK14,CGA,CLOCK,CPEB3,CPLX1,CYB5R4,DAB2,DIXDC1,DTNB,EFNA5,EIF4EBP2,EPHA5,F2R,FARP1,FYN,FZD5,GPRC5B,GRK5,HADH,ICA1,KANK1,KIF1B,KIF5A,KLF7,KRAS,LGR4,LRP6,LRP8,MED12,MEF2C,MKS1,MTMR2,NFATC1,NLGN2,NQO1,NTNG1,P2RX7,PCDHB14,PLG,PPP3CB,RAPGEF1,RAPGEF2,RFX3,RIMS2,RPS6KA2,SKI,SLC1A3,SLC1A4,SMAD4,SMARCA4,SMO,SOX4,SPIN1,SREBF1,STXBP4,STXBP5,STXBP5L,TBL1XR1,TFAP2…
GO:BP	hormone transport	GO:0009914	1.42575e+16	ACVR2B,ANO1,CGA,CLOCK,CPLX1,CYB5R4,DAB2,EFNA5,EPHA5,HADH,ICA1,KLF7,NLGN2,PPP3CB,RFX3,RIMS2,SMAD4,SOX4,SREBF1,STXBP4,STXBP5L
GO:BP	regulation of localization	GO:0032879	1459253318893028	AHNAK,AKAP9,ANK2,ANKFY1,ANO1,APOB,APPL1,ASIC1,ATP2B4,ATP7A,BMPR2,CCSAP,CD200,CD2AP,CEP135,CFAP69,CGA,CLASP2,CLOCK,CPLX1,CPNE3,CYP51A1,DAB2,DCLK2,DOCK4,DSC2,EFNA5,EPHA5,EVL,F2R,FOXO4,FYN,FZD5,GNB5,GPC2,HADH,HDAC6,HDAC8,HIP1,HOXA7,HSPA1L,HSPA8,ICA1,ICE1,IL6R,INPP5E,INPP5F,INSR,IQSEC1,KANK1,KAT5,KIF3A,KLF7,LDB2,LPAR1,LRAT,LRIG2,LZTFL1,MEF2A,MEF2C,MGAT5,MLLT6,MTCL1,MTMR2,MYADM,MYH10,NLGN2,NR4A3,NTNG1…
GO:BP	transmembrane receptor protein tyrosine kinase signaling pathway	GO:0007169	1.48371e+16	APPL1,CLASP2,CPNE3,CSPG4,DDR1,EFNA5,EIF4EBP2,EPHA5,FOXO4,FYN,HIP1,INSR,KANK1,LRIG2,MVB12B,NR4A3,NUCKS1,PIK3CB,PTPRG,RAPGEF1,RAPGEF2,RASA1,RUNX2,SAMD12,SHC3,SIRT1,SOS1,SPRY1,SREBF1,STXBP4,TBX2,TNS2,WNT5A,ZDHHC17
GO:BP	cell communication	GO:0007154	1.53565e+16	ACVR2B,ADAM12,AKAP9,ALPK1,ANK2,ANO1,APPL1,AQP3,ARID1A,ARMC9,ASIC1,ASPM,ASXL2,ATP2B4,ATXN3,AXIN2,BCLAF1,BMPR2,BOC,CAB39L,CD2AP,CDC14B,CDC42EP3,CDK10,CDK14,CDK3,CDKN1C,CENPF,CGA,CHML,CLASP2,CLCN6,CLOCK,CNRIP1,CPEB3,CPLX1,CPNE3,CSPG4,CYB5R4,DAB2,DCLK2,DDR1,DENND1A,DENND4B,DHRS3,DISP2,DIXDC1,DOCK4,DONSON,DOT1L,DSC2,DTNB,DYRK1A,EFNA5,EIF4EBP2,EPHA5,EVL,EYA3,F2R,FARP1,FBN2,FNBP1L,FOS,FOXO4,FREM1,FREM2,…
GO:BP	axonogenesis	GO:0007409	1.54062e+16	B4GALT5,BMPR2,BOC,CLASP2,DIXDC1,EFNA5,EPHA5,FYN,HDAC6,KIF5A,KLF7,NEO1,NFIB,NOTCH2,NTNG1,PLXNA1,PPP3CB,SIN3A,SKIL,SLITRK4,SMAD4,SMO,SOS1,SPAST,TIAM2,WNT5A,ZDHHC17
GO:BP	protein deacylation	GO:0035601	1582903132223527	CHD3,DYRK1A,GATAD2B,HDAC6,HDAC8,NEK3,PRDM5,SFPQ,SIN3A,SIRT1,SKI,SREBF1,TBL1XR1
GO:BP	peptide transport	GO:0015833	1.62678e+16	ABCC5,ACVR2B,ANO1,CLOCK,CPLX1,CYB5R4,EFNA5,EPHA5,HADH,ICA1,KLF7,NLGN2,PPP3CB,RFX3,RIMS2,SOX4,SREBF1,STXBP4,STXBP5L
GO:BP	regulation of Ras protein signal transduction	GO:0046578	1642614857020969	DENND1A,DENND4B,F2R,IQSEC1,KANK1,KRAS,LPAR1,NOTCH2,PIK3CB,PSD3,RAPGEF1,RASA1,RASA3,RASA4,SPRY1,STARD8
GO:BP	regulation of multicellular organismal development	GO:2000026	1.71549e+16	ACVR2B,ADAM12,AQP3,ASPM,ATP2B4,AXIN2,B4GALT5,BMPR2,CBFB,CCSAP,CDKN1C,CLASP2,DIXDC1,EFNA5,FBN2,FBXO7,FOS,FOXO4,HOXA7,HOXB3,HPSE,INO80,INSR,JARID2,KAT5,KLF7,LDLR,LOXL3,LRP8,MAN2A1,MEF2C,MTMR2,NKX6-2,NLGN2,NOTCH2,P2RX7,PIK3CB,PLXNA1,PRKCA,RAPGEF2,RBFOX2,RFX3,RUNX1,RUNX2,SASH1,SIRT1,SKI,SKIL,SLITRK4,SMAD4,SMO,SOS1,SOX4,SPRY1,SRRT,TBX2,TIAM2,WNT5A,WWTR1,ZMIZ1
GO:BP	cell projection assembly	GO:0030031	1.71886e+16	ALPK1,ARMC9,ATP7A,BBS9,CD2AP,CDC14B,CDC42EP3,CDK10,CEP135,CFAP69,CSPG4,EVL,FAM161A,FGD6,FNBP1L,HDAC6,ICK,IFT81,IFT88,KANK1,KIF3A,LPAR1,MKS1,P2RX7,PLK4,RAPGEF2,RFX3,SH3YL1,STK26,TMEM80,WASF2,WWTR1
GO:BP	organic substance metabolic process	GO:0071704	1.76772e+16	ABCC5,ACADSB,ACVR2B,ADAM12,AGAP3,AGO4,AGPAT4,AHNAK,AKAP9,ALDH6A1,ALPK1,AMY2B,ANK2,ANTXR1,APOB,APPL1,AQR,ARID1A,ARID1B,ARID3B,ASXL2,ATHL1,ATP2B4,ATP7A,ATXN1,ATXN3,AXIN2,B3GLCT,B3GNT5,B4GALT5,BCLAF1,BDH1,BEND3,BMPR2,BPTF,BRD2,C14ORF93,CAB39L,CBFB,CBX2,CCNB3,CD200,CD2AP,CDC14B,CDK10,CDK14,CDK19,CDK3,CDKN1C,CDYL2,CENPF,CGA,CHD3,CHML,CHTF18,CIRBP,CITED4,CLCN6,CLOCK,CNOT6,COL5A1,CPEB3,CPNE3,CSPG4,CTDSP…
GO:BP	mitotic nuclear division	GO:0140014	1.80112e+16	CCSAP,CDC14B,CDKN1C,CENPF,CLASP2,DIS3L2,EML4,INCENP,INO80,INSR,KAT5,KIF15,KIFC1,MKI67,PDS5B,POGZ,PRC1,RAD21,SMC3,SPAST,STAG2
GO:BP	cellular response to organic cyclic compound	GO:0071407	1.80938e+16	AKAP9,ARID1A,ATP2B4,AXIN2,CLOCK,DAB2,EFNA5,GNAZ,GNB5,HDAC6,HSPA8,KAT5,KLF9,LRP6,LRP8,MEF2C,NR4A3,P2RX7,PARP1,RAPGEF1,RAPGEF2,RBFOX2,SIN3A,SIRT1,SKP2,SLC1A3,SMAD5,SMARCA4,SMO,SSH1,ZCCHC3,ZMIZ1
GO:BP	regulation of cell cycle	GO:0051726	1.86357e+16	APPL1,ASPM,ATP2B4,AXIN2,CABLES1,CABLES2,CCNB3,CCSAP,CDC14B,CDK10,CDK14,CDK19,CDK3,CDKN1C,CENPF,CLOCK,CTDSP2,DONSON,DOT1L,FBXO7,FOXO4,GRK5,HCFC1,HDAC8,HEXIM1,INCENP,INO80,INSR,KAT5,KIF15,LRP6,MDM4,MKI67,PLK4,PPP2R3B,PRC1,PRKCA,RAD21,RPS6KA2,SFPQ,SIN3A,SIRT1,SKIL,SKP2,SPAST,STXBP4,TBX2,USP19,WNT5A,XIAP,XPO1
GO:BP	mitotic cell cycle process	GO:1903047	1.86357e+16	APPL1,CCNB3,CCSAP,CDC14B,CDK10,CDK14,CDK3,CDKN1C,CENPF,CLASP2,CTDSP2,DIS3L2,DONSON,EML4,FBXO7,FOXO4,GFI1,INCENP,INO80,INSR,KAT5,KIF15,KIFC1,MKI67,MYH10,PDS5B,POGZ,POLE,PRC1,PRKCA,RAD21,RASA1,SAPCD2,SIN3A,SKP2,SMC3,SPAST,SPRY1,STAG2
GO:BP	cell population proliferation	GO:0008283	1.93635e+16	ASPM,ATP7A,AXIN2,BMPR2,CD200,CDK10,CDK3,CDKN1C,CGA,CNOT6,COL8A1,CSPG4,DAB2,DAZAP1,DDR1,DIS3L2,DIXDC1,DLG3,DOT1L,F2R,FOXO4,FYN,FZD5,GRK5,HMGN5,HPSE,IL6R,INSR,IRAK1,JARID2,KANK1,KLF9,KRAS,LGR4,LRP6,MAP3K5,MDM4,MEF2C,MKI67,MKS1,NFIB,NLGN2,NOTCH2,NR4A3,P2RX7,PDS5B,PIK3CB,PLG,POLR3G,PPP3CB,PRC1,PRKCA,PRKG1,RAPGEF1,RAPGEF2,RBFOX2,RERE,RPS6KA2,RUNX1,RUNX2,SAPCD2,SDCBP2,SIRT1,SKI,SMAD4,SMO,SOS1,SOX4,SPRY…
GO:BP	regulation of mRNA metabolic process	GO:1903311	1.93635e+16	AXIN2,CIRBP,CNOT6,CPEB3,DAZAP1,DIS3L2,DYRK1A,FUS,HNRNPA0,HNRNPM,METTL16,PAN3,PRKCA,RBFOX2,RBM15B,SAMD4B,SECISBP2,SNRPA,SRSF2,SRSF3,SRSF4,TTC5
GO:BP	regulation of cardiac muscle hypertrophy	GO:0010611	2.12219e+16	ATP2B4,JARID2,MEF2A,NR4A3,PARP1,PRKCA,SMAD4,TRPC3
GO:BP	positive regulation of osteoblast differentiation	GO:0045669	2161926106181478	ACVR2B,BMPR2,FBN2,IL6R,MEF2C,RUNX2,SMAD5,WWTR1,ZHX3
GO:BP	regulation of cellular catabolic process	GO:0031329	2161926106181478	ATP2B4,ATXN3,AXIN2,CIRBP,CNOT6,CPEB3,DAB2,DIS3L2,FBXO7,FUS,FZD5,HDAC6,HNRNPA0,HNRNPM,INSR,KAT5,LDLR,LRIG2,METTL16,MTCL1,MTMR2,MTMR4,MYLIP,NQO1,P2RX7,PAN3,PIK3CB,PPP1CB,PPP1R3B,PRKCA,RNFT2,SAMD4B,SECISBP2,SH3D19,SIRT1,SREBF1,SUMO2,TAB3,TTC5,USP13,USP19,USP7,XPO1
GO:BP	macromolecule deacylation	GO:0098732	2161926106181478	CHD3,DYRK1A,GATAD2B,HDAC6,HDAC8,NEK3,PRDM5,SFPQ,SIN3A,SIRT1,SKI,SREBF1,TBL1XR1
GO:BP	regulation of chromatin organization	GO:1902275	2234735116230891	KAT5,MKI67,PHF2,SETD1A,SETD5,SIN3A,SSRP1
GO:BP	regulation of cell morphogenesis	GO:0022604	2.25138e+16	AGO4,CDC42EP3,DAB2,EFNA5,FGD6,FYN,KANK1,KIF3A,LIMS1,LPAR1,LRP8,MYADM,MYH10,MYO9A,NTNG1,PLXNA1,RASA1,RIMS2,SH3D19,WNT5A,ZMYM3
GO:BP	regulation of small GTPase mediated signal transduction	GO:0051056	2.25138e+16	CD2AP,DENND1A,DENND4B,F2R,IQSEC1,ITSN1,KANK1,KRAS,LPAR1,MYO9A,NOTCH2,PIK3CB,PSD3,RAPGEF1,RASA1,RASA3,RASA4,SOS1,SPRY1,STARD8,TIAM2
GO:BP	regulation of cellular response to stress	GO:0080135	2.30047e+16	ATXN3,AXIN2,BCLAF1,DIXDC1,DYRK1A,EYA3,FAM168A,FBXO7,FUS,FYN,HDAC6,INO80,INPP5F,KAT5,LRIG2,MAP3K5,NAIP,NPAS2,NR4A3,OXR1,PARP1,PIK3CB,POGZ,RAPGEF1,RNFT2,SASH1,SFPQ,SIRT1,SKIL,SOX4,STK26,USP13,USP19,WNT5A,XIAP
GO:BP	signaling	GO:0023052	2.30047e+16	ACVR2B,ADAM12,AKAP9,ALPK1,ANK2,ANO1,APPL1,ARID1A,ARMC9,ASIC1,ASPM,ASXL2,ATP2B2,ATP2B4,ATXN3,AXIN2,BCLAF1,BMPR2,BOC,CAB39L,CD2AP,CDC14B,CDC42EP3,CDK10,CDK14,CDK3,CDKN1C,CENPF,CGA,CHML,CLASP2,CLCN6,CLOCK,CNRIP1,CPEB3,CPLX1,CPNE3,CSPG4,CYB5R4,DAB2,DCLK2,DDR1,DENND1A,DENND4B,DHRS3,DISP2,DIXDC1,DOCK4,DONSON,DOT1L,DSC2,DTNB,DYRK1A,EFNA5,EIF4EBP2,EPHA5,EVL,EYA3,F2R,FARP1,FBN2,FNBP1L,FOS,FOXO4,FYN,FZD5,G…
GO:BP	positive regulation of signal transduction	GO:0009967	2315410986957114	ACVR2B,ALPK1,ARMC9,ASPM,ASXL2,BCLAF1,BMPR2,CDK10,CDKN1C,CSPG4,DAB2,DIXDC1,F2R,FYN,FZD5,GFI1,GPRC5B,HEXIM1,HIP1,HPSE,IL6R,INSR,IRAK1,KANK1,KRAS,LGR4,LIMS1,LOXL3,LPAR1,MAP3K5,MEF2C,MGAT5,NAIP,NEO1,NLGN2,NOTCH2,NUCKS1,P2RX7,PARP1,PIK3CB,PPP2R1B,PRKCA,RAPGEF1,RAPGEF2,RIMS2,SASH1,SFPQ,SIRT1,SKI,SKIL,SKP2,SMAD4,SMARCA4,SMO,SOS1,SOX4,SPIN1,TAB3,TBL1XR1,TSPAN14,WNT5A,XIAP,ZCCHC3,ZDHHC17,ZMIZ1
GO:BP	histone deacetylation	GO:0016575	2.3386e+16	CHD3,GATAD2B,HDAC6,HDAC8,PRDM5,SFPQ,SIN3A,SIRT1,SKI,SREBF1,TBL1XR1
GO:BP	cardiac septum morphogenesis	GO:0060411	2.3386e+16	BMPR2,DHRS3,MKS1,NOTCH2,SMAD4,SMO,SOX4,TBX2,WNT5A
GO:BP	transmembrane receptor protein serine/threonine kinase signaling pathway	GO:0007178	2425061991360058	ACVR2B,APPL1,BMPR2,CDKN1C,DAB2,FBN2,FOS,ITGB5,MTMR4,NEO1,NOTCH2,PARP1,RUNX2,SIRT1,SKI,SKIL,SMAD4,SMAD5,SPRY1,WNT5A,WWTR1,XIAP,ZMIZ1
GO:BP	intracellular receptor signaling pathway	GO:0030522	2.4255e+16	ALPK1,ARID1A,ASXL2,CLOCK,DAB2,DHRS3,HDAC6,NR2F1,NR4A3,PARP1,RBFOX2,RNF125,SIRT1,SKP2,SMARCA4,SREBF1,XIAP,ZCCHC3,ZMIZ1
GO:BP	muscle cell migration	GO:0014812	2541709030270518	ATP7A,DDR1,DOCK4,FOXO4,LPAR1,MEF2C,NR4A3,PLXNA1,PRKG1,SMO
GO:BP	regulation of oxidative stress-induced cell death	GO:1903201	2573750993995167	FBXO7,FYN,HDAC6,NR4A3,OXR1,PARP1,SFPQ,SIRT1,STK26
GO:BP	regulation of response to stress	GO:0080134	2.58432e+16	APPL1,ATP2B4,ATP7A,ATXN3,AXIN2,BCLAF1,CD200,CDK19,CLASP2,CLOCK,DIXDC1,DYRK1A,EYA3,F2R,FAM168A,FBXO7,FUS,FYN,GPRC5B,HDAC6,HEXIM1,HPSE,INO80,INPP5F,KANK1,KAT5,LDLR,LRIG2,LRP8,MAP3K5,MEF2C,NAIP,NPAS2,NR4A3,OXR1,PARP1,PIK3CB,PLG,POGZ,POLR3G,PRKG1,PTGER4,RAPGEF1,RNF125,RNFT2,SASH1,SFPQ,SIN3A,SIRT1,SKIL,SOX4,STK26,TRPC3,USP13,USP19,WNT5A,XIAP,ZCCHC3
GO:BP	positive regulation of leukocyte apoptotic process	GO:2000108	2.58432e+16	MEF2C,P2RX7,PIK3CB,RAPGEF2,SIRT1,WNT5A
GO:BP	cardiac atrium morphogenesis	GO:0003209	2.58432e+16	BMPR2,NOTCH2,SMO,SOS1,SOX4,WNT5A
GO:BP	cellular response to DNA damage stimulus	GO:0006974	2621840220195148	ATXN3,AXIN2,BCLAF1,CDC14B,CDK3,CLOCK,DONSON,DOT1L,DYRK1A,EYA3,FAAP100,FAM168A,FAN1,FOXO4,FUS,INO80,KAT5,LIG3,MCM9,MDM4,NCOA6,NPAS2,NUCKS1,PARP1,PDS5B,POGZ,POLE,RAD21,SETD1A,SFPQ,SIRT1,SKIL,SMC3,SOX4,SSRP1,STXBP4,TDP1,TTC5,USP7,WDR4,XIAP
GO:BP	sister chromatid segregation	GO:0000819	2.76799e+16	AXIN2,CENPF,DIS3L2,EML4,HDAC8,INCENP,INO80,KAT5,KIFC1,PDS5B,POGZ,PRC1,RAD21,SFPQ,SMC3,STAG2
GO:BP	regulation of protein modification process	GO:0031399	2.84745e+16	ACVR2B,AKAP9,ATP2B4,AXIN2,BMPR2,CAB39L,CCNB3,CDC14B,CDKN1C,CSPG4,CTDSP2,DAB2,DLG3,DNMT3B,DYRK1A,EFNA5,FAM161A,FBXO7,FYN,FZD5,GFI1,GPRC5B,HCFC1,HDAC6,HDAC8,HEXIM1,IL6R,INCENP,INPP5F,INSR,IRAK1,JARID2,KAT5,KRAS,LRP6,LRP8,MAP3K5,MEF2C,MGAT5,MLLT6,MOB3A,MOB3B,MYADM,NEK3,OXR1,P2RX7,PHF20,PIK3CB,RAPGEF2,SASH1,SET,SETD5,SIN3A,SIRT1,SKI,SKP2,SMAD4,SOS1,SOX4,SPRY1,SREBF1,WNT5A,WWTR1,XIAP,ZMIZ1
GO:BP	morphogenesis of an epithelium	GO:0002009	2.84745e+16	ATP7A,BRD2,BTBD7,CLASP2,COL5A1,DAB2,DDR1,DLG3,FREM2,FZD5,IRX2,KRAS,LGR4,MED12,MEF2C,MKS1,MYO9A,NOTCH2,PLXNA1,SAPCD2,SKI,SMAD4,SMO,SOS1,SOX4,SPRY1,TBX2,TULP3,WNT5A,ZNRF3
GO:BP	regulation of muscle hypertrophy	GO:0014743	2852255510315291	ATP2B4,JARID2,MEF2A,NR4A3,PARP1,PRKCA,SMAD4,TRPC3
GO:BP	response to stimulus	GO:0050896	3.02382e+16	ACVR2B,ADAM12,AGAP3,AKAP9,ALPK1,ANK2,ANO1,APOB,APPL1,AQP3,ARID1A,ARID1B,ARMC9,ASIC1,ASPM,ASXL2,ATP2B4,ATP7A,ATXN3,AXIN2,BBS9,BCLAF1,BMPR2,BOC,C15ORF48,C8A,CAB39L,CD200,CD2AP,CDC14B,CDC42EP3,CDK10,CDK14,CDK19,CDK3,CDKN1C,CENPF,CFAP69,CGA,CHML,CIRBP,CITED4,CLASP2,CLCN6,CLOCK,CNRIP1,COL5A1,CPEB3,CPNE3,CSPG4,CYB5R4,DAB2,DCLK2,DDR1,DENND1A,DENND4B,DHRS3,DISP2,DIXDC1,DOCK4,DONSON,DOT1L,DSC2,DYRK1A,EFNA…
GO:BP	histone H3-K4 methylation	GO:0051568	3074326269381609	BEND3,DNMT3B,GFI1,HCFC1,PHF20,SETD1A,SETD1B,SMAD4,TET2
GO:BP	response to carbohydrate	GO:0009743	3.12114e+16	ACVR2B,ANO1,APOB,EFNA5,EPHA5,KLF7,NQO1,PPP3CB,RPS6KA2,RUNX2,SIN3A,SLC37A4,SMAD4,SMARCA4,SOX4,SREBF1,STXBP4
GO:BP	sister chromatid cohesion	GO:0007062	3.18591e+16	AXIN2,HDAC8,PDS5B,POGZ,RAD21,SFPQ,SMC3,STAG2
GO:BP	amide transport	GO:0042886	3228076734161843	ABCC5,ACVR2B,ANO1,AQP3,CLOCK,CPLX1,CYB5R4,EFNA5,EPHA5,HADH,ICA1,KLF7,NLGN2,PPP3CB,RFX3,RIMS2,SOX4,SREBF1,STXBP4,STXBP5L
GO:BP	regulation of catalytic activity	GO:0050790	3254897954732282	ACVR2B,AGAP3,AKAP9,ANTXR1,ARFGAP2,ATP2B4,ATP7A,AXIN2,BMPR2,CAB39L,CALML4,CCNB3,CD200,CDC14B,CDKN1C,CHML,CHTF18,DAB2,DDR1,DENND1A,DENND4B,DENND6A,DLG3,DOCK4,EFNA5,EPHA5,F2R,FARP1,FBXO7,FGD6,FYN,FZD5,GFI1,GNB5,GPRC5B,HDAC6,HEXIM1,HIP1,HMBOX1,IL6R,INCENP,INSR,IQSEC1,IRAK1,ITSN1,LDB2,LGR4,LIMS1,LPAR1,LRP6,LRP8,MAP3K5,MEF2C,MGAT5,MOB3A,MOB3B,MYO9A,NAIP,NQO1,P2RX7,PARP1,PIK3CB,PLEKHG2,PLXNA1,PPP1R12B,P…
GO:BP	head development	GO:0060322	3.29615e+16	ASPM,ATP2B2,ATP2B4,ATP7A,ATXN1,B3GNT5,BPTF,CENPF,DCLK2,DIXDC1,EPHA5,FUT10,FYN,HOXB3,KRAS,LPAR1,LRP6,LRP8,MKS1,NCOA6,NDNF,NFIB,NLGN2,PCDH18,PFAS,PRKG1,PTPRG,RAPGEF2,RBFOX2,RERE,SECISBP2,SETD1A,SIN3A,SKI,SMO,SOS1,TRAPPC9,TULP3,WNT5A,ZMIZ1
GO:BP	epithelium development	GO:0060429	3.32257e+16	ACVR2B,AQP3,ATP7A,AXIN2,BMPR2,BRD2,BTBD7,CDKN1C,CLASP2,CLOCK,COL5A1,DAB2,DDR1,DLG3,FASN,FREM2,FZD5,HNRNPH3,HOXA7,HPSE,IRX2,KLF7,KRAS,LDB2,LGR4,LOXL3,LRP6,MED12,MEF2C,MKS1,MYADM,MYO9A,NFIB,NOTCH2,PLK4,PLXNA1,RAPGEF1,RAPGEF2,RFX3,SAPCD2,SKI,SKIL,SMAD4,SMAD5,SMO,SOS1,SOX4,SPRY1,TBX2,TULP3,WNT5A,WWTR1,ZNRF3
GO:BP	smooth muscle cell migration	GO:0014909	3324233144484882	ATP7A,DDR1,DOCK4,FOXO4,LPAR1,MEF2C,NR4A3,PLXNA1,PRKG1
GO:BP	central nervous system development	GO:0007417	3437107304757772	ASPM,ATP2B2,ATP2B4,ATP7A,ATXN1,B3GNT5,B4GALT5,BPTF,CENPF,DCLK2,DIXDC1,EPHA5,FUT10,FYN,HOXB3,JARID2,KRAS,LDLR,LOXL3,LPAR1,LRP6,LRP8,MARCKS,MED12,NCOA6,NDNF,NFIB,NKX6-2,NLGN2,NPAS2,PCDH18,PRKG1,PTPRG,RAPGEF2,RBFOX2,RERE,SECISBP2,SETD1A,SHC3,SIN3A,SKI,SMO,SOS1,SOX4,TRAPPC9,TULP3,WNT5A,ZMIZ1
GO:BP	tissue development	GO:0009888	3.44686e+16	ACVR2B,AQP3,ATP7A,AXIN2,BMPR2,BPTF,BRD2,BTBD7,CDKN1C,CENPF,CLASP2,CLOCK,COL5A1,COL8A1,DAB2,DDR1,DLG3,FASN,FBN2,FOS,FREM2,FZD5,HNRNPH3,HOXA7,HOXB3,HPSE,HTN1,IL6R,INSR,IRX2,ITGB5,JARID2,KLF7,KRAS,LDB2,LGR4,LOXL3,LRP6,MAML1,MDM4,MED12,MEF2A,MEF2C,MEGF9,MKS1,MYADM,MYO9A,NFIB,NOTCH2,NTNG1,P2RX7,PLK4,PLXNA1,POLR1B,PPP3CB,RAPGEF1,RAPGEF2,RFX3,RUNX1,RUNX2,SAPCD2,SGCD,SIRT1,SKI,SKIL,SMAD4,SMAD5,SMO,SOS1,S…
GO:BP	cell death in response to oxidative stress	GO:0036473	3.74048e+16	FBXO7,FYN,HDAC6,MAP3K5,NR4A3,OXR1,PARP1,SFPQ,SIRT1,STK26
GO:BP	cell surface receptor signaling pathway	GO:0007166	3874867192970729	ACVR2B,ADAM12,APPL1,ARMC9,ASPM,AXIN2,BMPR2,BOC,CDK14,CDK3,CDKN1C,CLASP2,CPNE3,CSPG4,DAB2,DDR1,DISP2,DIXDC1,DOT1L,EFNA5,EIF4EBP2,EPHA5,EVL,EYA3,F2R,FBN2,FOS,FOXO4,FYN,FZD5,GFI1,GPC2,GPRC5B,GRK5,HIP1,IFT81,IGLL1,IL6R,INPP5F,INSR,IRAK1,ITGB5,KANK1,LGR4,LIMS1,LOXL3,LRIG2,LRP6,LRP8,MAML1,MAML2,MAP3K1,MED12,MEF2C,MGAT5,MKS1,MTMR2,MTMR4,MVB12B,NAIP,NEO1,NFATC1,NLGN2,NOTCH2,NR4A3,NUCKS1,P2RX7,PARP1,PIK3C…
GO:BP	transforming growth factor beta receptor signaling pathway	GO:0007179	3874867192970729	APPL1,CDKN1C,DAB2,FBN2,FOS,ITGB5,MTMR4,PARP1,SIRT1,SKI,SKIL,SMAD4,SMAD5,SPRY1,ZMIZ1
GO:BP	brain development	GO:0007420	3947995987801695	ASPM,ATP2B2,ATP2B4,ATP7A,ATXN1,B3GNT5,BPTF,CENPF,DCLK2,DIXDC1,EPHA5,FUT10,FYN,HOXB3,KRAS,LPAR1,LRP6,LRP8,NCOA6,NDNF,NFIB,NLGN2,PCDH18,PRKG1,PTPRG,RAPGEF2,RBFOX2,RERE,SECISBP2,SETD1A,SIN3A,SKI,SMO,SOS1,TRAPPC9,TULP3,WNT5A,ZMIZ1
GO:BP	positive regulation of transferase activity	GO:0051347	4099337900284465	ACVR2B,ATP2B4,AXIN2,BMPR2,CAB39L,CD200,CDC14B,CHTF18,DDR1,DLG3,EFNA5,EPHA5,FZD5,GPRC5B,HMBOX1,IL6R,INCENP,INSR,IRAK1,LRP8,MAP3K5,MEF2C,MOB3A,MOB3B,P2RX7,RAPGEF2,SASH1,SIRT1,TCP1,VAC14,WNT5A
GO:BP	positive regulation of cellular component organization	GO:0051130	4099337900284465	AKAP9,ANKFY1,APPL1,ATP7A,BMPR2,CDC42EP3,CEP135,CLASP2,CNOT6,DAB2,DIXDC1,EFNA5,EVL,FBXO7,FNBP1L,FYN,GPC2,HIP1,HMBOX1,ICE1,INO80,INSR,IQSEC1,KAT5,KIF3A,LIMS1,LPAR1,LRP8,NDNF,NLGN2,P2RX7,PAN3,PLK4,PLXNA1,RAD21,RAPGEF1,RAPGEF2,RUNX1,SFPQ,SIN3A,SKIL,SLITRK4,SPAST,TCP1,TIAM2,WASF2,WNT5A,YWHAZ
GO:BP	clathrin-dependent endocytosis	GO:0072583	4121122135269456	DAB2,FCHO2,FNBP1L,HIP1,INPP5F,ITSN1,PIK3CB
GO:BP	microtubule-based process	GO:0007017	412504911267196	AKAP9,APOB,ASPM,ATP2B4,ATXN3,CCSAP,CDC14B,CEP135,CFAP69,CHD3,CLASP2,DCLK2,DIXDC1,DYRK1A,EFNA5,EML4,HDAC6,HSPA8,ICK,IFT81,IFT88,INCENP,INO80,KAT5,KIF15,KIF1B,KIF3A,KIF5A,KIFC1,LZTFL1,MPDZ,MTCL1,PLK4,PRC1,RFX3,SAPCD2,SFPQ,SIRT1,SMC3,SPAST,SPRY1,STAG2,XPO1
GO:BP	cell migration	GO:0016477	412504911267196	APPL1,ASPM,ATP2B4,ATP7A,BMPR2,CD200,CD2AP,CGA,CLASP2,COL5A1,CPNE3,CSPG4,DAB2,DDR1,DIXDC1,DOCK4,EVL,F2R,FOXO4,FUT10,FYN,GPC2,HDAC6,HOXA7,IL6R,INSR,IQSEC1,ITGB5,KANK1,LDB2,LPAR1,LRIG2,LRP8,MEF2C,MEGF9,MGAT5,MYADM,NDNF,NEO1,NR4A3,NTNG1,PIK3CB,PKN3,PLG,PLXNA1,PRKCA,PRKG1,PTGER4,PTPRG,RAPGEF2,RBFOX2,RERE,SASH1,SIRT1,SLC37A4,SMO,SOS1,SSH2,STK26,WASF2,WNT5A,ZMIZ1
GO:BP	mitotic cell cycle	GO:0000278	4300425531450598	APPL1,CCNB3,CCSAP,CDC14B,CDK10,CDK14,CDK3,CDKN1C,CENPF,CLASP2,CTDSP2,DIS3L2,DONSON,EML4,FBXO7,FOXO4,GFI1,INCENP,INO80,INSR,KAT5,KIF15,KIFC1,MKI67,MYH10,NEK3,PDS5B,PLK4,POGZ,POLE,PRC1,PRDM5,PRKCA,RAD21,RASA1,SAPCD2,SIN3A,SIRT1,SKP2,SMC3,SPAST,SPRY1,STAG2
GO:BP	cardiac muscle hypertrophy	GO:0003300	4310706852245708	ATP2B4,INPP5F,JARID2,MEF2A,NR4A3,PARP1,PRKCA,SMAD4,TRPC3
GO:BP	positive regulation of multicellular organismal process	GO:0051240	4324298921293517	ACVR2B,ADAM12,APPL1,ASPM,AXIN2,B4GALT5,BMPR2,CBFB,CD200,DAB2,DIXDC1,EFNA5,F2R,FBN2,FOS,FZD5,GPRC5B,HADH,HPSE,IL6R,IRAK1,KAT5,KPNA6,LGR4,LRP8,MAN2A1,MEF2A,MEF2C,NKX6-2,NLGN2,NOTCH2,NPAS2,NR4A3,P2RX7,PARP1,PLG,PLXNA1,POLR3G,PRKCA,PTGER4,RFX3,RIMS2,RUNX1,RUNX2,SASH1,SCD,SIRT1,SKIL,SLITRK4,SMAD4,SMO,SOX4,SPRY1,SRRT,TBX2,TIAM2,TRPC3,WNT5A,WWTR1,ZCCHC3,ZMIZ1
GO:BP	intracellular signal transduction	GO:0035556	4449355218047865	ALPK1,ANK2,ATP2B4,BCLAF1,CAB39L,CD2AP,CDC14B,CDC42EP3,CDK10,CENPF,CHML,CLOCK,CSPG4,DAB2,DCLK2,DENND1A,DENND4B,DIXDC1,DOCK4,DONSON,DOT1L,DYRK1A,EIF4EBP2,EPHA5,F2R,FOXO4,FYN,FZD5,GPRC5B,HEXIM1,HIP1,HPSE,ICK,IL6R,INPP5E,INPP5F,INSR,IQSEC1,IRAK1,ITSN1,KANK1,KAT5,KRAS,LIMS1,LPAR1,MAP3K1,MAP3K5,MDM4,MEF2A,MEF2C,MOB3B,MYADM,MYO9A,NAIP,NDNF,NFATC1,NOTCH2,P2RX7,PARP1,PIK3CB,PKN3,PPP1CB,PPP3CB,PRKCA,PRKD3,…
GO:BP	protein catabolic process	GO:0030163	4688044115867135	AGAP3,APOB,ATXN3,CD2AP,CLOCK,CYP51A1,DAB2,FBXL16,FBXO11,FBXO7,FOXRED2,FYN,HDAC6,HECTD3,HPSE,HSPA8,KAT5,LDLR,LRIG2,MDM4,MVB12B,MYLIP,NQO1,P2RX7,RNF125,RNF150,RNFT2,SH3D19,SIRT1,SKP2,SMAD4,SNX1,SUMO2,TBL1XR1,TRIM2,UBE4B,USP13,USP19,USP24,USP7,VPS36,WNT5A,WWTR1,XPO1,YOD1,ZNRF3
GO:BP	localization	GO:0051179	473821092866527	ABCC5,ACVR2B,AHNAK,AKAP9,ANK2,ANKFY1,ANO1,ANTXR1,AP1S2,APOB,APPL1,AQP3,ARFGAP2,ASIC1,ASPM,ATP11B,ATP2B2,ATP2B4,ATP7A,ATXN1,ATXN3,AXIN2,BBS9,BCLAF1,BMPR2,CACFD1,CCSAP,CD200,CD2AP,CENPF,CEP135,CFAP69,CGA,CHML,CLASP2,CLCN6,CLOCK,COL5A1,CPLX1,CPNE3,CSPG4,CYB5R4,CYP51A1,DAB2,DCLK2,DDR1,DENND1A,DIXDC1,DLG3,DOCK4,DSC2,EFNA5,EML4,EPHA5,EVL,F2R,FBL,FBN2,FBXO7,FCHO2,FNBP1L,FOXO4,FUT10,FYN,FZD5,GNB5,GNGT1,G…
GO:BP	organic hydroxy compound biosynthetic process	GO:1901617	4754462803366523	APOB,APPL1,ATP7A,CYP51A1,DAB2,GFI1,H6PD,IDI2,LSS,OSBPL1A,PCBD2,RAPGEF2,SIRT1,SQLE,SRD5A3,SREBF1,WNT5A
GO:BP	regulation of cytoskeleton organization	GO:0051493	4786167851503671	AKAP9,CCSAP,CD2AP,CDC42EP3,CDK10,CLASP2,CNTRL,DIXDC1,DYRK1A,EFNA5,EPHA5,EVL,HDAC6,KANK1,KIF15,LPAR1,MPDZ,MYADM,NOTCH2,P2RX7,PLEKHG2,PLK4,PTGER4,RASA1,SMAD4,SPAST,SSH1,SSH2,WASF2
GO:BP	cellular response to hormone stimulus	GO:0032870	4832562126071551	APOB,APPL1,ARID1A,ARID1B,CGA,CLOCK,DAB2,EFNA5,EIF4EBP2,FOS,FOXO4,HDAC6,HSPA8,IFT88,INSR,KANK1,KLF9,LGR4,MEF2C,NR4A3,NUCKS1,PARP1,PTGER4,RBFOX2,SIRT1,SKP2,SMARCA4,SREBF1,STXBP4,TNS2,ZMIZ1
GO:BP	regulation of cellular component movement	GO:0051270	493352771976475	AKAP9,ANK2,APPL1,ATP2B4,ATP7A,BMPR2,CCSAP,CD200,CFAP69,CGA,CLASP2,CPNE3,DAB2,DOCK4,DSC2,EVL,F2R,FOXO4,HDAC6,HOXA7,IL6R,INPP5F,INSR,IQSEC1,KANK1,KIF3A,LDB2,LPAR1,LRIG2,MEF2C,MGAT5,MYADM,NR4A3,NTNG1,PIK3CB,PLXNA1,PRKCA,PRKG1,PTGER4,PTPRG,RAPGEF2,SASH1,SIRT1,SMO,SSH2,STK26,WNT5A
GO:BP	actin filament-based process	GO:0030029	534098539345177	AKAP9,ANK2,ANTXR1,ATXN3,CD2AP,CDC42EP3,CDK10,CLASP2,DIXDC1,DSC2,EFNA5,EPHA5,EVL,FARP1,FGD6,FNBP1L,HIP1,HMCN1,IQSEC1,ITGB5,KANK1,KRAS,LPAR1,MARCKS,MEF2A,MYADM,MYH10,NOTCH2,PLEKHG2,PRKG1,PTGER4,RASA1,SGCD,SMAD4,SSH1,SSH2,STARD8,UTRN,WASF2
GO:BP	forebrain neuron development	GO:0021884	540500646179333	ATP7A,DCLK2,NDNF,RAPGEF2,ZMIZ1
GO:BP	regulation of neuron projection development	GO:0010975	5478061153646298	BMPR2,DAB2,DIXDC1,EFNA5,FBXO7,FYN,GFI1,GPC2,INPP5F,KANK1,LPAR1,LRIG2,LRP8,MYLIP,NDNF,NR2F1,NTNG1,PLXNA1,PTPRG,RAPGEF1,RAPGEF2,SKIL,TANC2,TIAM2,WNT5A
GO:BP	regulation of cell cycle process	GO:0010564	5.50467e+16	APPL1,ATP2B4,AXIN2,CCNB3,CCSAP,CDC14B,CDK10,CDKN1C,CENPF,CLOCK,CTDSP2,DONSON,DOT1L,FBXO7,FOXO4,HDAC8,INCENP,INO80,INSR,KAT5,KIF15,MKI67,PLK4,PRC1,RAD21,RPS6KA2,SFPQ,SIN3A,SIRT1,SPAST,STXBP4,TBX2,USP19,WNT5A,XPO1
GO:BP	striated muscle hypertrophy	GO:0014897	5518089467986747	ATP2B4,INPP5F,JARID2,MEF2A,NR4A3,PARP1,PRKCA,SMAD4,TRPC3
GO:BP	cellular macromolecule catabolic process	GO:0044265	5628150715090692	AGAP3,AGO4,ATXN3,AXIN2,BCLAF1,CD2AP,CIRBP,CLOCK,CNOT6,CPEB3,DAB2,DIS3L2,FBXL16,FBXO11,FBXO7,FOXRED2,FUS,HDAC6,HECTD3,HNRNPA0,HNRNPM,HPSE,KAT5,LDLR,METTL16,MVB12B,MYLIP,NQO1,PAN3,PRKCA,RNF125,RNF150,RNFT2,SAMD4B,SECISBP2,SIRT1,SKP2,SUMO2,TBL1XR1,TRIM2,TTC5,UBE4B,USP13,USP19,USP24,USP7,VPS36,WWTR1,XPO1,YOD1,ZNRF3
GO:BP	regulation of smooth muscle cell migration	GO:0014910	5.68823e+16	ATP7A,DOCK4,FOXO4,LPAR1,MEF2C,NR4A3,PLXNA1,PRKG1
GO:BP	regulation of transferase activity	GO:0051338	5743557926818365	ACVR2B,ATP2B4,AXIN2,BMPR2,CAB39L,CCNB3,CD200,CDC14B,CDKN1C,CHTF18,DAB2,DDR1,DLG3,EFNA5,EPHA5,FBXO7,FZD5,GPRC5B,HEXIM1,HMBOX1,IL6R,INCENP,INSR,IRAK1,LDB2,LRP6,LRP8,MAP3K5,MEF2C,MOB3A,MOB3B,P2RX7,PIK3CB,RAPGEF2,SASH1,SIRT1,SOS1,SPRY1,TCP1,VAC14,WNT5A,WWTR1
GO:BP	regulation of protein serine/threonine kinase activity	GO:0071900	5743557926818365	ATP2B4,BMPR2,CAB39L,CCNB3,CDKN1C,DAB2,FBXO7,FZD5,HEXIM1,INCENP,INSR,IRAK1,LRP6,MAP3K5,MEF2C,P2RX7,PIK3CB,RAPGEF2,SASH1,SIRT1,SOS1,SPRY1,WNT5A
GO:BP	endocrine pancreas development	GO:0031018	5743557926818365	CLOCK,IL6R,NKX6-2,RFX3,SMO,SOX4,WNT5A
GO:BP	signal release	GO:0023061	581123914699481	ACVR2B,ANO1,ASIC1,CGA,CLOCK,CPLX1,CYB5R4,DAB2,EFNA5,EPHA5,F2R,HADH,ICA1,KLF7,MEF2C,NLGN2,P2RX7,PPP3CB,RFX3,RIMS2,SMAD4,SOX4,SREBF1,STXBP4,STXBP5,STXBP5L
GO:BP	metabolic process	GO:0008152	5892941933628623	ABCC5,ACADSB,ACVR2B,ADAM12,AGAP3,AGO4,AGPAT4,AHNAK,AKAP9,ALDH6A1,ALPK1,AMY2B,ANK2,ANTXR1,APOB,APPL1,AQR,ARID1A,ARID1B,ARID3B,ASXL2,ATHL1,ATP2B4,ATP7A,ATXN1,ATXN3,AXIN2,B3GLCT,B3GNT5,B4GALT5,BCLAF1,BDH1,BEND3,BMPR2,BPTF,BRD2,C14ORF93,CAB39L,CBFB,CBX2,CCNB3,CD200,CD2AP,CDC14B,CDK10,CDK14,CDK19,CDK3,CDKN1C,CDYL2,CENPF,CGA,CHD3,CHML,CHTF18,CIRBP,CITED4,CLCN6,CLOCK,CNOT6,COL5A1,CPEB3,CPNE3,CSPG4,CTDSP…
GO:BP	methylation	GO:0032259	5892941933628623	BEND3,DNMT3B,DOT1L,FBL,FBXO11,FOS,GFI1,HCFC1,JARID2,METTL16,MLLT6,PARP1,PHF20,PRDM5,RBM15B,SETD1A,SETD1B,SETD5,SIRT1,SMAD4,TET2,TRMT5,WDR4
GO:BP	regulation of neuron death	GO:1901214	6077486078039629	CD200,F2R,FBXO7,FOS,FYN,KRAS,MAP3K5,MEF2C,NAIP,NDNF,NQO1,NR4A3,OXR1,PARP1,PCDHGC3,RASA1,SET,SIRT1,TRIM2,WNT5A
GO:BP	regulation of cellular response to oxidative stress	GO:1900407	6319107527815872	FBXO7,FYN,HDAC6,NR4A3,OXR1,PARP1,SFPQ,SIRT1,STK26
GO:BP	regulation of vascular associated smooth muscle cell migration	GO:1904752	6319107527815872	ATP7A,DOCK4,MEF2C,NR4A3,PRKG1
GO:BP	anterior/posterior pattern specification	GO:0009952	6319107527815872	ACVR2B,AXIN2,BMPR2,BPTF,FZD5,HOXA7,HOXB3,LRP6,MED12,SCMH1,SKI,SMAD4,SMO,TDRD6,TULP3,WNT5A
GO:BP	muscle hypertrophy	GO:0014896	6319107527815872	ATP2B4,INPP5F,JARID2,MEF2A,NR4A3,PARP1,PRKCA,SMAD4,TRPC3
GO:BP	response to chemical	GO:0042221	6319107527815872	ACVR2B,AGAP3,AKAP9,ANK2,ANO1,APOB,APPL1,AQP3,ARID1A,ARID1B,ASIC1,ATP2B4,ATP7A,ATXN3,AXIN2,BCLAF1,BMPR2,BOC,CDK19,CDKN1C,CENPF,CFAP69,CGA,CITED4,CLOCK,CPEB3,CPNE3,CYB5R4,DAB2,DOCK4,EFNA5,EIF4EBP2,EPHA5,ERP44,F2R,FASN,FBN2,FBXO7,FOS,FOXO4,FOXRED2,FYN,FZD5,GFI1,GNAZ,GNB5,GNGT1,GSTA4,H6PD,HADH,HDAC6,HNRNPA0,HPSE,HSPA1L,HSPA8,IER2,IFT88,IL6R,INSR,IRAK1,ITGB5,JARID2,KANK1,KAT5,KIF5A,KLF3,KLF7,KLF9,LDLR…
GO:BP	pancreas development	GO:0031016	6319107527815872	ACVR2B,CLOCK,IL6R,INSR,NKX6-2,RFX3,SMO,SOX4,WNT5A
GO:BP	endocrine system development	GO:0035270	6403431760488988	CDKN1C,CGA,CLOCK,HOXB3,IL6R,INSR,NKX6-2,RFX3,SMAD4,SMO,SOX4,WNT5A
GO:BP	organelle assembly	GO:0070925	6466632718727632	ALPK1,ARMC9,ASPM,BBS9,CCSAP,CDC14B,CDK10,CENPF,CEP135,CFAP69,CIRBP,CLASP2,CNOT6,FAM161A,FNBP1L,HDAC6,ICK,IFT81,IFT88,INCENP,INO80,KIF15,KIF3A,KIFC1,LRBA,MEF2A,MKS1,NLGN2,P2RX7,PAN3,PLK4,POGZ,PRC1,PRRC2C,RFX3,SMAD4,SMC3,SQLE,STAG2,TMEM80,VPS36,WWTR1
GO:BP	ossification	GO:0001503	6557844240022218	ACVR2B,AXIN2,BMPR2,CBFB,DHRS3,FASN,FBL,FBN2,HIRA,IL6R,LGR4,MEF2C,P2RX7,PTGER4,RUNX1,RUNX2,SKI,SLC26A2,SMAD4,SMAD5,SMO,WNT5A,WWTR1,ZHX3
GO:BP	peptidyl-amino acid modification	GO:0018193	6.95822e+16	AKAP9,ATP2B4,ATP7A,BEND3,CDK10,CLOCK,CSPG4,DCLK2,DDR1,DLG3,DNMT3B,DOT1L,DPY19L3,DYRK1A,EFNA5,EPHA5,FBXO11,FYN,GFI1,GPRC5B,HCFC1,HDAC6,IL6R,INPP5F,INSR,JARID2,KAT5,KAT6B,LOXL3,LRP8,MGAT5,MLLT6,NAA16,NDNF,OXR1,PARP1,PHF20,PKN3,PRDM5,PRKCA,RPS6KA2,SET,SETD1A,SETD1B,SETD5,SIN3A,SIRT1,SMAD4,SOX4,SUMO2,TAF4,TET2,WNT5A,ZDHHC17,ZMIZ1
GO:BP	cell surface receptor signaling pathway involved in cell-cell signaling	GO:1905114	6.96509e+16	ASPM,AXIN2,CDK14,DAB2,DIXDC1,FZD5,GPRC5B,GRK5,KANK1,LGR4,LRP6,MED12,MEF2C,MKS1,MTMR2,NFATC1,NLGN2,P2RX7,RAPGEF1,RIMS2,SKI,SMARCA4,SMO,SOX4,SPIN1,TBL1XR1,WNT5A,WWTR1,XIAP,ZNRF3
GO:BP	regulation of peptide hormone secretion	GO:0090276	7038069201288233	ANO1,CLOCK,EFNA5,EPHA5,HADH,ICA1,KLF7,NLGN2,PPP3CB,RFX3,SOX4,SREBF1,STXBP4,STXBP5L
GO:BP	positive regulation of signaling	GO:0023056	7109009701191653	ACVR2B,ALPK1,ANO1,ARMC9,ASPM,ASXL2,BCLAF1,BMPR2,CDK10,CDKN1C,CSPG4,DAB2,DIXDC1,F2R,FYN,FZD5,GFI1,GPRC5B,HEXIM1,HIP1,HPSE,IL6R,INPP5F,INSR,IRAK1,KANK1,KRAS,LGR4,LIMS1,LOXL3,LPAR1,MAP3K5,MEF2C,MGAT5,NAIP,NEO1,NLGN2,NOTCH2,NUCKS1,P2RX7,PARP1,PIK3CB,PPP2R1B,PPP3CB,PRKCA,RAPGEF1,RAPGEF2,RIMS2,SASH1,SFPQ,SIRT1,SKI,SKIL,SKP2,SLC1A3,SMAD4,SMARCA4,SMO,SOS1,SOX4,SPIN1,TAB3,TBL1XR1,TSPAN14,WNT5A,XIAP,ZCCHC3…
GO:BP	regulation of protein kinase activity	GO:0045859	7109009701191653	ACVR2B,ATP2B4,AXIN2,BMPR2,CAB39L,CCNB3,CDKN1C,DAB2,DLG3,EFNA5,FBXO7,FZD5,GPRC5B,HEXIM1,IL6R,INCENP,INSR,IRAK1,LRP6,LRP8,MAP3K5,MEF2C,MOB3A,MOB3B,P2RX7,PIK3CB,RAPGEF2,SASH1,SIRT1,SOS1,SPRY1,WNT5A,WWTR1
GO:BP	cellular response to lipid	GO:0071396	7280481773865111	ARID1A,CDK19,CLOCK,DAB2,EFNA5,GFI1,HDAC6,HSPA8,IFT88,IRAK1,KAT5,KLF9,LDLR,LPAR1,LRP6,LRP8,MEF2C,NR4A3,PARP1,PRKCA,PRPF8,RBFOX2,SASH1,SIRT1,SKP2,SMARCA4,SMO,SREBF1,WNT5A,ZMIZ1
GO:BP	positive regulation of cAMP-dependent protein kinase activity	GO:2000481	7287759682295233	ATP2B4,RAPGEF2,SIRT1
GO:BP	chromatin remodeling	GO:0006338	7287759682295233	ARID1A,ARID1B,BPTF,BRD2,CHD3,CHD9,GATAD2B,HCFC1,INO80,JARID2,KAT5,KAT6B,RERE,SATB1,SCMH1,SET,SMARCA4,SSRP1,TTF2
GO:BP	positive regulation of Wnt signaling pathway	GO:0030177	7.31789e+16	ASPM,DAB2,DIXDC1,GPRC5B,KANK1,LGR4,SKI,SMARCA4,SOX4,SPIN1,TBL1XR1,WNT5A,XIAP
GO:BP	response to lipid	GO:0033993	7402255055726717	APOB,AQP3,ARID1A,CDK19,CLOCK,DAB2,EFNA5,F2R,FOS,GFI1,HDAC6,HNRNPA0,HSPA8,IFT88,IRAK1,KAT5,KLF9,LDLR,LPAR1,LRAT,LRP6,LRP8,MEF2C,NQO1,NR4A3,P2RX7,PARP1,PRKCA,PRPF8,PTGER4,RBFOX2,SASH1,SCD,SIRT1,SKP2,SMARCA4,SMO,SREBF1,TBX2,WNT5A,ZMIZ1
GO:BP	regulation of cellular response to growth factor stimulus	GO:0090287	7523802801715775	ATP2B4,BMPR2,CDKN1C,DAB2,FBN2,MTMR4,NEO1,NOTCH2,PIK3CB,RUNX2,SIRT1,SKI,SKIL,SMAD4,SMAD5,SPRY1,WNT5A,XIAP,ZDHHC17
GO:BP	macromolecule metabolic process	GO:0043170	7.58961e+16	ABCC5,ACVR2B,ADAM12,AGAP3,AGO4,AHNAK,AKAP9,ALPK1,ANK2,ANTXR1,APOB,APPL1,AQR,ARID1A,ARID1B,ARID3B,ASXL2,ATP2B4,ATP7A,ATXN1,ATXN3,AXIN2,B3GLCT,B3GNT5,B4GALT5,BCLAF1,BEND3,BMPR2,BPTF,BRD2,C14ORF93,CAB39L,CBFB,CBX2,CCNB3,CD200,CD2AP,CDC14B,CDK10,CDK14,CDK19,CDK3,CDKN1C,CDYL2,CENPF,CGA,CHD3,CHML,CHTF18,CIRBP,CITED4,CLCN6,CLOCK,CNOT6,COL5A1,CPEB3,CPNE3,CSPG4,CTDSP2,CYP51A1,DAB2,DAZAP1,DCLK2,DDR1,DIS3L2…
GO:BP	microtubule cytoskeleton organization	GO:0000226	7746360390403624	AKAP9,ASPM,ATXN3,CCSAP,CDC14B,CEP135,CFAP69,CHD3,CLASP2,DCLK2,DIXDC1,DYRK1A,EFNA5,EML4,HDAC6,INCENP,INO80,KAT5,KIF15,KIF3A,KIFC1,MPDZ,MTCL1,PLK4,PRC1,SAPCD2,SIRT1,SMC3,SPAST,SPRY1,STAG2,XPO1
GO:BP	SMAD protein signal transduction	GO:0060395	7828624309630817	BMPR2,DAB2,FOS,PARP1,SKI,SMAD4,SMAD5,WWTR1,ZMIZ1
GO:BP	regulation of secondary metabolite biosynthetic process	GO:1900376	7897308437616437	APPL1,ATP7A,RAPGEF2,WNT5A
GO:BP	regulation of secondary metabolic process	GO:0043455	7897308437616437	APPL1,ATP7A,RAPGEF2,WNT5A
GO:BP	negative regulation of cell projection organization	GO:0031345	7897308437616437	CDK10,DAB2,EVL,FYN,GFI1,INPP5F,KANK1,LPAR1,LRIG2,MYLIP,NR2F1,PTPRG,RAPGEF2,WNT5A
GO:BP	regulation of kinase activity	GO:0043549	7897308437616437	ACVR2B,ATP2B4,AXIN2,BMPR2,CAB39L,CCNB3,CDKN1C,DAB2,DDR1,DLG3,EFNA5,EPHA5,FBXO7,FZD5,GPRC5B,HEXIM1,IL6R,INCENP,INSR,IRAK1,LDB2,LRP6,LRP8,MAP3K5,MEF2C,MOB3A,MOB3B,P2RX7,PIK3CB,RAPGEF2,SASH1,SIRT1,SOS1,SPRY1,VAC14,WNT5A,WWTR1
GO:BP	regulation of melanin biosynthetic process	GO:0048021	7897308437616437	APPL1,ATP7A,RAPGEF2,WNT5A
GO:BP	organic substance catabolic process	GO:1901575	7897308437616437	ACADSB,AGAP3,AGO4,ALDH6A1,APOB,ATP2B4,ATXN3,AXIN2,BCLAF1,CD2AP,CIRBP,CLOCK,CNOT6,CPEB3,CYP51A1,DAB2,DHTKD1,DIS3L2,ENOSF1,FBXL16,FBXO11,FBXO7,FOXRED2,FUS,FUT10,FYN,GK,GPRASP1,HADH,HDAC6,HECTD3,HNRNPA0,HNRNPM,HPSE,HSPA8,INPP5E,INPP5F,INSR,IVD,KAT5,LDLR,LRIG2,MDM4,METTL16,MTMR2,MVB12B,MYLIP,NQO1,P2RX7,PAN3,PPP1CB,PPP1R3B,PRKCA,RNF125,RNF150,RNFT2,SAMD4B,SARDH,SECISBP2,SH3D19,SIRT1,SKP2,SMAD4,SNX1,SR…
GO:BP	regulation of peptide secretion	GO:0002791	7897308437616437	ANO1,CLOCK,EFNA5,EPHA5,HADH,ICA1,KLF7,NLGN2,PPP3CB,RFX3,SOX4,SREBF1,STXBP4,STXBP5L
GO:BP	negative regulation of histone modification	GO:0031057	8377916017495001	DNMT3B,JARID2,MLLT6,SET,SIN3A,SIRT1,SKI
GO:BP	histone H3-K9 modification	GO:0061647	8377916017495001	BEND3,DNMT3B,JARID2,PRDM5,SETD5,SIRT1,SMAD4
GO:BP	heart morphogenesis	GO:0003007	8542601195227118	AXIN2,BMPR2,COL5A1,DHRS3,INSR,MDM4,MEF2C,MKS1,NOTCH2,SMAD4,SMO,SOS1,SOX4,SPRY1,TBX2,WNT5A,ZMIZ1
GO:BP	embryonic morphogenesis	GO:0048598	8799646509272029	ACVR2B,BMPR2,BRD2,CDKN1C,CLASP2,COL5A1,COL8A1,FBN2,FREM2,FZD5,HIRA,HOXA7,HOXB3,IRX2,ITGB5,MED12,MEF2C,MKS1,MYADM,NOTCH2,NR4A3,RUNX2,SKI,SMAD4,SMO,SOS1,SOX4,TBX2,TULP3,WNT5A,ZNF281
GO:BP	regulation of hormone levels	GO:0010817	8799646509272029	ACVR2B,ANO1,CGA,CLOCK,CPLX1,CYB5R4,DAB2,DHRS3,EFNA5,EPHA5,GFI1,H6PD,HADH,ICA1,KLF7,LRAT,NLGN2,PPP3CB,RFX3,RIMS2,SIN3A,SMAD4,SOX4,SRD5A3,SREBF1,STXBP4,STXBP5L
GO:BP	regulation of peptide transport	GO:0090087	9044293871793632	ANO1,CLOCK,EFNA5,EPHA5,HADH,ICA1,KLF7,NLGN2,PPP3CB,RFX3,SOX4,SREBF1,STXBP4,STXBP5L
GO:BP	cardiac chamber morphogenesis	GO:0003206	9170945059716472	BMPR2,DHRS3,MEF2C,MKS1,NOTCH2,SMAD4,SMO,SOS1,SOX4,TBX2,WNT5A
GO:BP	tissue morphogenesis	GO:0048729	9622100725183004	ATP7A,BMPR2,BRD2,BTBD7,CLASP2,COL5A1,DAB2,DDR1,DLG3,FREM2,FZD5,IRX2,KRAS,LGR4,MDM4,MED12,MEF2C,MKS1,MYO9A,NOTCH2,PLXNA1,SAPCD2,SKI,SMAD4,SMO,SOS1,SOX4,SPRY1,TBX2,TULP3,WNT5A,ZNRF3
GO:BP	blood vessel morphogenesis	GO:0048514	9681389086377056	ADAM12,APOB,ATP2B4,BMPR2,COL8A1,CSPG4,FOXO4,FZD5,HOXA7,HOXB3,HPSE,LDLR,NDNF,NOTCH2,PIK3CB,PKNOX1,PRKCA,RAPGEF2,RASA1,RUNX1,SASH1,SGCD,SIRT1,SMO,SOS1,SOX4,TBX2,WASF2,WNT5A,YWHAZ,ZMIZ1
GO:BP	regulation of cell motility	GO:2000145	9713281898569494	APPL1,ATP2B4,ATP7A,BMPR2,CCSAP,CD200,CFAP69,CGA,CLASP2,CPNE3,DAB2,DOCK4,EVL,F2R,FOXO4,HDAC6,HOXA7,IL6R,INPP5F,INSR,IQSEC1,KANK1,LDB2,LPAR1,LRIG2,MEF2C,MGAT5,MYADM,NR4A3,NTNG1,PIK3CB,PLXNA1,PRKCA,PRKG1,PTGER4,PTPRG,RAPGEF2,SASH1,SIRT1,SMO,SSH2,STK26,WNT5A
GO:BP	nuclear division	GO:0000280	9877770955956696	AGO4,ASPM,CCSAP,CDC14B,CDKN1C,CENPF,CLASP2,DIS3L2,EML4,INCENP,INO80,INSR,KAT5,KIF15,KIFC1,MKI67,PDS5B,POGZ,PRC1,RAD21,RPS6KA2,SMC3,SPAST,STAG2,WNT5A
GO:BP	response to ischemia	GO:0002931	1000348911051364	ARID1B,MAP3K5,MEF2C,NDNF,NQO1,P2RX7,PIK3CB
GO:BP	animal organ morphogenesis	GO:0009887	1000348911051364	ACVR2B,AQP3,ASXL2,AXIN2,BMPR2,BTBD7,COL5A1,COL8A1,DAB2,DDR1,DHRS3,EVL,FBN2,FREM1,FZD5,GNGT1,HOXA7,HOXB3,INSR,IRX2,KRAS,LGR4,MAN2A1,MDM4,MED12,MEF2C,MEGF9,MKS1,NFIB,NOTCH2,NTNG1,P2RX7,PLXNA1,RUNX2,SAPCD2,SKI,SMAD4,SMO,SOS1,SOX4,SPRY1,TBX2,TULP3,WNT5A,WWTR1,ZMIZ1,ZNRF3
GO:BP	histone H3-K9 methylation	GO:0051567	1000348911051364	BEND3,DNMT3B,JARID2,PRDM5,SETD5,SIRT1
GO:BP	positive regulation of cardiac muscle hypertrophy	GO:0010613	1000348911051364	MEF2A,NR4A3,PARP1,PRKCA,TRPC3
GO:BP	vascular associated smooth muscle cell migration	GO:1904738	1000348911051364	ATP7A,DOCK4,MEF2C,NR4A3,PRKG1
GO:BP	positive regulation of cell communication	GO:0010647	1000348911051364	ACVR2B,ALPK1,ANO1,ARMC9,ASPM,ASXL2,BCLAF1,BMPR2,CDK10,CDKN1C,CSPG4,DAB2,DIXDC1,F2R,FYN,FZD5,GFI1,GPRC5B,HEXIM1,HIP1,HPSE,IL6R,INSR,IRAK1,KANK1,KRAS,LGR4,LIMS1,LOXL3,LPAR1,MAP3K5,MEF2C,MGAT5,NAIP,NEO1,NLGN2,NOTCH2,NUCKS1,P2RX7,PARP1,PIK3CB,PPP2R1B,PPP3CB,PRKCA,RAPGEF1,RAPGEF2,RIMS2,SASH1,SFPQ,SIRT1,SKI,SKIL,SKP2,SLC1A3,SMAD4,SMARCA4,SMO,SOS1,SOX4,SPIN1,TAB3,TBL1XR1,TSPAN14,WNT5A,XIAP,ZCCHC3,ZDHHC1…
GO:BP	atrial septum morphogenesis	GO:0060413	1000348911051364	BMPR2,NOTCH2,SMO,SOX4
GO:BP	neuron death	GO:0070997	1000348911051364	CD200,F2R,FBXO7,FOS,FYN,KRAS,MAP3K5,MEF2C,NAIP,NDNF,NQO1,NR4A3,OXR1,PARP1,PCDHGC3,RASA1,SET,SIRT1,TRIM2,WNT5A,XIAP
GO:BP	positive regulation of myoblast differentiation	GO:0045663	1000348911051364	BOC,KAT5,MAP3K5,MEF2C,SOX4
GO:BP	regulation of osteoblast differentiation	GO:0045667	100523577524801	ACVR2B,AXIN2,BMPR2,FBN2,IL6R,MEF2C,RUNX2,SKI,SMAD5,WWTR1,ZHX3
GO:BP	regulation of transmembrane receptor protein serine/threonine kinase signaling pathway	GO:0090092	1.00578e+16	ACVR2B,BMPR2,CDKN1C,DAB2,FBN2,MTMR4,NEO1,NOTCH2,PARP1,SIRT1,SKI,SKIL,SMAD4,SMAD5,SPRY1,WNT5A,XIAP
GO:BP	dendrite development	GO:0016358	1.01083e+16	CPEB3,FARP1,FYN,HDAC6,IQSEC1,KLF7,LPAR1,LRP8,MEF2A,MEF2C,NLGN2,PRKG1,RAPGEF2,RBFOX2,RERE,TANC2
GO:BP	kidney development	GO:0001822	1015068773087714	ACVR2B,CDKN1C,CENPF,CNTRL,FREM2,IFT88,IL6R,IRX2,LGR4,MEF2C,NOTCH2,SMAD4,SMAD5,SMO,SOX4,SPRY1,TNS2,WNT5A,WWTR1
GO:BP	lipid biosynthetic process	GO:0008610	1.02904e+16	AGPAT4,APOB,B3GNT5,B4GALT5,CGA,CYP51A1,DAB2,FADS2,FASN,GFI1,GK,H6PD,IDI2,INPP5E,INPP5F,KAT5,LCLAT1,LDLR,LSS,MTMR2,MTMR4,OSBPL1A,P2RX7,PIGN,PIGQ,PIK3CB,PRKD3,SCD,SH3YL1,SIRT1,SQLE,SRD5A3,SREBF1,VAC14
GO:BP	anatomical structure formation involved in morphogenesis	GO:0048646	1030639307351467	ACVR2B,ADAM12,ANK2,ATP2B4,ATP7A,AXIN2,BMPR2,BRD2,CLASP2,COL5A1,COL8A1,CSPG4,FBN2,FOXO4,FZD5,HOXA7,HOXB3,HPSE,IRX2,ITGB5,LRP6,LRP8,MED12,MEF2A,MEF2C,MKS1,MTMR2,NDNF,NFIB,NOTCH2,PIK3CB,PKNOX1,POLR1B,PPP3CB,PRKCA,RUNX1,SASH1,SIRT1,SKI,SKIL,SMAD4,SMO,SOX4,SPRY1,TBX2,TULP3,WASF2,WNT5A,YWHAZ
GO:BP	regulation of cell-substrate adhesion	GO:0010810	1034147576348955	ATXN3,CLASP2,COL8A1,DAB2,DDR1,EFNA5,HOXA7,KANK1,LIMS1,MYADM,NDNF,PIK3CB,PLG,RASA1,UTRN
GO:BP	regionalization	GO:0003002	1.03486e+16	ACVR2B,AXIN2,BMPR2,BPTF,FZD5,HOXA7,HOXB3,IRX2,LRP6,MED12,MEF2C,MKS1,NOTCH2,SCMH1,SKI,SMAD4,SMO,SPRY1,TDRD6,TULP3,WNT5A
GO:BP	response to organic cyclic compound	GO:0014070	1064920666013485	AKAP9,APOB,AQP3,ARID1A,ATP2B4,AXIN2,CLOCK,DAB2,EFNA5,FOS,GNAZ,GNB5,HDAC6,HSPA8,KAT5,KLF9,LRP6,LRP8,MEF2C,NQO1,NR4A3,P2RX7,PARP1,RAPGEF1,RAPGEF2,RBFOX2,RUNX2,SIN3A,SIRT1,SKP2,SLC1A3,SLC37A4,SMAD5,SMARCA4,SMO,SREBF1,SSH1,TET2,TRPC3,ZCCHC3,ZMIZ1
GO:BP	regulation of hormone secretion	GO:0046883	1.08338e+16	ANO1,CLOCK,DAB2,EFNA5,EPHA5,HADH,ICA1,KLF7,NLGN2,PPP3CB,RFX3,SMAD4,SOX4,SREBF1,STXBP4,STXBP5L
GO:BP	heart valve morphogenesis	GO:0003179	1.08338e+16	BMPR2,MDM4,MEF2C,NFATC1,NOTCH2,SMAD4,SOX4
GO:BP	hormone-mediated signaling pathway	GO:0009755	1.08675e+16	APPL1,ARID1A,CLOCK,DAB2,HDAC6,IFT88,LGR4,NR4A3,PARP1,RBFOX2,SIRT1,SKP2,SMARCA4,ZMIZ1
GO:BP	steroid biosynthetic process	GO:0006694	1.13022e+16	APOB,CGA,CYP51A1,DAB2,GFI1,H6PD,IDI2,LSS,OSBPL1A,SIRT1,SQLE,SRD5A3,SREBF1
GO:BP	positive regulation of muscle hypertrophy	GO:0014742	1142386378967933	MEF2A,NR4A3,PARP1,PRKCA,TRPC3
GO:BP	regulation of response to oxidative stress	GO:1902882	1142386378967933	FBXO7,FYN,HDAC6,NR4A3,OXR1,PARP1,SFPQ,SIRT1,STK26
GO:BP	positive regulation of protein kinase activity	GO:0045860	1142386378967933	ACVR2B,ATP2B4,AXIN2,BMPR2,CAB39L,DLG3,EFNA5,FZD5,GPRC5B,IL6R,INCENP,INSR,IRAK1,LRP8,MAP3K5,MEF2C,MOB3A,MOB3B,P2RX7,RAPGEF2,SASH1,SIRT1,WNT5A
GO:BP	forebrain development	GO:0030900	1.15377e+16	ASPM,ATP2B4,ATP7A,DCLK2,DIXDC1,EPHA5,FUT10,FYN,KRAS,LPAR1,LRP8,NDNF,NFIB,PRKG1,RAPGEF2,SECISBP2,SIN3A,SKI,SMO,TRAPPC9,WNT5A,ZMIZ1
GO:BP	negative regulation of protein localization	GO:1903828	1.18338e+16	CD200,CYP51A1,DAB2,DCLK2,F2R,HADH,INPP5E,KLF7,LZTFL1,SAPCD2,SIN3A,SREBF1,STXBP5L,YOD1
GO:BP	cellular glucose homeostasis	GO:0001678	1.18864e+16	ANO1,EFNA5,EPHA5,KLF7,NUCKS1,PPP3CB,SIN3A,SIRT1,SMAD4,SMARCA4,SOX4,STXBP4
GO:BP	positive regulation of kinase activity	GO:0033674	1.18864e+16	ACVR2B,ATP2B4,AXIN2,BMPR2,CAB39L,DDR1,DLG3,EFNA5,EPHA5,FZD5,GPRC5B,IL6R,INCENP,INSR,IRAK1,LRP8,MAP3K5,MEF2C,MOB3A,MOB3B,P2RX7,RAPGEF2,SASH1,SIRT1,VAC14,WNT5A
GO:BP	nucleolus organization	GO:0007000	1211970883643792	BEND3,PHF2,POLR1B,SIRT1
GO:BP	regulation of locomotion	GO:0040012	1.22289e+16	APPL1,ATP2B4,ATP7A,BMPR2,CCSAP,CD200,CFAP69,CGA,CLASP2,CPNE3,DAB2,DOCK4,EVL,F2R,FBXO7,FOXO4,HDAC6,HOXA7,IL6R,INPP5F,INSR,IQSEC1,KANK1,LDB2,LPAR1,LRIG2,MEF2C,MGAT5,MYADM,NR4A3,NTNG1,PIK3CB,PLXNA1,PRKCA,PRKG1,PTGER4,PTPRG,RAPGEF2,SASH1,SIRT1,SMO,SSH2,STK26,WNT5A
GO:BP	muscle cell fate determination	GO:0007521	1.22289e+16	MEF2C,TBX2
GO:BP	cellular localization	GO:0051641	1.24712e+16	AKAP9,ANK2,ANKFY1,ANO1,AP1S2,APPL1,ARFGAP2,ASIC1,ASPM,ATP2B4,ATXN1,AXIN2,BBS9,CD2AP,CENPF,CHML,CLASP2,CPLX1,DAB2,DCLK2,DENND1A,DLG3,EFNA5,EML4,EPHA5,F2R,FBXO7,FCHO2,FNBP1L,FUT10,FYN,FZD5,GPC2,GPRASP1,HDAC6,HDAC8,HSPA1L,HSPA8,ICE1,ICK,IFT81,IFT88,INCENP,INPP5E,INPP5F,ITSN1,JARID2,KAT5,KIF1B,KIF3A,KIF5A,KIFC1,KLF7,KPNA6,LDLR,LRBA,LRIG2,LRP6,LZTFL1,MCM9,MEF2A,MEF2C,MTCL1,MTMR2,MYADM,NLGN2,NR4A3,NUP5…
GO:BP	glucose homeostasis	GO:0042593	1.24712e+16	ANO1,CYB5R4,EFNA5,EPHA5,INSR,KLF7,NUCKS1,PPP3CB,SIN3A,SIRT1,SLC37A4,SMAD4,SMARCA4,SOX4,STXBP4,STXBP5L
GO:BP	cell-substrate adhesion	GO:0031589	1.26128e+16	ANTXR1,ATXN3,CLASP2,COL8A1,DAB2,DDR1,EFNA5,FREM1,HOXA7,HPSE,ITGB5,KANK1,LIMS1,MEGF9,MYADM,NDNF,NTNG1,PIK3CB,PLG,RASA1,UTRN
GO:BP	carbohydrate homeostasis	GO:0033500	1.29371e+16	ANO1,CYB5R4,EFNA5,EPHA5,INSR,KLF7,NUCKS1,PPP3CB,SIN3A,SIRT1,SLC37A4,SMAD4,SMARCA4,SOX4,STXBP4,STXBP5L
GO:BP	regulation of secretion by cell	GO:1903530	1.31761e+16	ANO1,ASIC1,CD200,CD2AP,CLASP2,CLOCK,CPLX1,CYP51A1,DAB2,EFNA5,EPHA5,F2R,HADH,ICA1,KLF7,MEF2C,MYH10,NLGN2,P2RX7,PPP3CB,RFX3,RIMS2,SMAD4,SOX4,SREBF1,STXBP4,STXBP5,STXBP5L
GO:BP	renal system development	GO:0072001	1.33816e+16	ACVR2B,CDKN1C,CENPF,CNTRL,FREM2,IFT88,IL6R,IRX2,LGR4,MEF2C,NOTCH2,SMAD4,SMAD5,SMO,SOX4,SPRY1,TNS2,WNT5A,WWTR1
GO:BP	protein acetylation	GO:0006473	1.35147e+16	BEND3,CLOCK,FAM161A,HCFC1,KAT5,KAT6B,NAA16,PHF20,SET,SETD5,SIN3A,SIRT1,SMAD4,SOX4,TAF4
GO:BP	eye development	GO:0001654	1.35871e+16	ACVR2B,ATP2B2,ATP2B4,BMPR2,CDKN1C,COL5A1,COL8A1,FBN2,FREM2,FZD5,GNGT1,MAN2A1,NOTCH2,PKNOX1,SKI,SKIL,SMARCA4,SOS1,SPRY1,TBX2,TULP3,WNT5A
GO:BP	actin cytoskeleton organization	GO:0030036	1.37312e+16	ANTXR1,ATXN3,CD2AP,CDC42EP3,CDK10,CLASP2,DIXDC1,EFNA5,EPHA5,EVL,FARP1,FGD6,HIP1,HMCN1,IQSEC1,ITGB5,KANK1,KRAS,LPAR1,MARCKS,MEF2A,MYADM,MYH10,NOTCH2,PLEKHG2,PRKG1,PTGER4,RASA1,SMAD4,SSH1,SSH2,STARD8,UTRN,WASF2
GO:BP	negative regulation of protein metabolic process	GO:0051248	1.37757e+16	AGO4,ATP2B4,CDKN1C,CIRBP,CNOT6,CPEB3,CTDSP2,CYP51A1,DIS3L2,DNMT3B,EIF4EBP2,FBXO7,FYN,HDAC6,HDAC8,HEXIM1,ILF3,INPP5E,INPP5F,JARID2,LDLR,LRIG2,LRP6,MDM4,METTL16,MGAT5,MLLT6,MYADM,NAIP,NQO1,OXR1,PAN3,PIK3CB,SAMD4B,SET,SIN3A,SIRT1,SKI,SMAD4,SOX4,SPRY1,USP19,USP7,WWTR1,XIAP
GO:BP	negative regulation of small GTPase mediated signal transduction	GO:0051058	1.40233e+16	CD2AP,KANK1,RAPGEF1,RASA1,RASA3,RASA4,SPRY1
GO:BP	regulation of actin filament-based process	GO:0032970	1.43539e+16	AKAP9,ANK2,CD2AP,CDC42EP3,CDK10,CLASP2,DIXDC1,DSC2,EFNA5,EPHA5,EVL,KANK1,LPAR1,MYADM,NOTCH2,PLEKHG2,PTGER4,RASA1,SMAD4,SSH1,SSH2,WASF2
GO:BP	regulation of cell development	GO:0060284	1.43539e+16	ASPM,AXIN2,BMPR2,CLOCK,DAB2,DIXDC1,EFNA5,HOXB3,KANK1,LDLR,LIMS1,LRP8,MAN2A1,MYADM,NKX6-2,NOTCH2,PLXNA1,RAPGEF2,RFX3,SKI,SKIL,SMAD4,SMO,SRRT,TIAM2,WNT5A
GO:BP	regulation of GTPase activity	GO:0043087	1.45531e+16	DENND1A,EFNA5,EPHA5,F2R,FGD6,GNB5,IQSEC1,LIMS1,MYO9A,PLXNA1,PRKG1,RAPGEF1,RAPGEF2,RASA1,RASA3,RASA4,SBF2,SOS1,SPRY1,TIAM2,WNT5A
GO:BP	glandular epithelial cell development	GO:0002068	1506126244992272	CLOCK,FASN,RFX3,SMO,WNT5A
GO:BP	regulation of hair cycle	GO:0042634	1506126244992272	CLOCK,HPSE,SMAD4,SMO,WNT5A
GO:BP	response to organonitrogen compound	GO:0010243	1.50915e+16	AKAP9,ANO1,APPL1,ARID1B,ASIC1,ATP2B4,ATP7A,ATXN3,CPEB3,EIF4EBP2,FOS,FOXO4,FOXRED2,FYN,GNAZ,GNB5,HADH,INSR,KANK1,KLF3,LDLR,LRP6,MEF2C,NQO1,NR4A3,NUCKS1,P2RX7,PARP1,RAPGEF1,RAPGEF2,RNFT2,SIN3A,SIRT1,SLC1A3,SREBF1,SRSF4,SSH1,STXBP4,TNS2,TRPC3,UBE4B,USP13,USP19,YOD1
GO:BP	visual system development	GO:0150063	1.50915e+16	ACVR2B,ATP2B2,ATP2B4,BMPR2,CDKN1C,COL5A1,COL8A1,FBN2,FREM2,FZD5,GNGT1,MAN2A1,NOTCH2,PKNOX1,SKI,SKIL,SMARCA4,SOS1,SPRY1,TBX2,TULP3,WNT5A
GO:BP	insulin receptor signaling pathway	GO:0008286	1.51609e+16	APPL1,EIF4EBP2,FOXO4,INSR,KANK1,NUCKS1,SIRT1,SREBF1,STXBP4,TNS2
GO:BP	regulation of cell migration	GO:0030334	1.51609e+16	APPL1,ATP2B4,ATP7A,BMPR2,CD200,CGA,CLASP2,CPNE3,DAB2,DOCK4,EVL,F2R,FOXO4,HDAC6,HOXA7,IL6R,INSR,IQSEC1,KANK1,LDB2,LPAR1,LRIG2,MEF2C,MGAT5,MYADM,NR4A3,NTNG1,PIK3CB,PLXNA1,PRKCA,PRKG1,PTGER4,PTPRG,RAPGEF2,SASH1,SIRT1,SMO,SSH2,STK26,WNT5A
GO:BP	cellular catabolic process	GO:0044248	1.57744e+16	ACADSB,AGAP3,AGO4,ALDH6A1,APOB,ATP2B4,ATXN3,AXIN2,BCLAF1,CD2AP,CIRBP,CLOCK,CNOT6,CPEB3,DAB2,DIS3L2,ENOSF1,FBXL16,FBXO11,FBXO7,FNBP1L,FOXRED2,FUS,FZD5,GK,GPRASP1,HADH,HDAC6,HECTD3,HNRNPA0,HNRNPM,HPSE,HSPA8,IFT88,INPP5F,INSR,IVD,KAT5,LDLR,LRBA,LRIG2,METTL16,MTCL1,MTMR2,MTMR4,MVB12B,MYLIP,NQO1,P2RX7,PAN3,PIK3CB,PPP1CB,PPP1R3B,PRKCA,RNF125,RNF150,RNFT2,SAMD4B,SARDH,SBF2,SECISBP2,SH3D19,SIRT1,SKP2,SRD…
GO:BP	appendage development	GO:0048736	1.57885e+16	BMPR2,FBN2,FREM2,MKS1,NOTCH2,RUNX2,SKI,SMAD4,SOX4,TBX2,TULP3,WNT5A,ZNRF3
GO:BP	limb development	GO:0060173	1.57885e+16	BMPR2,FBN2,FREM2,MKS1,NOTCH2,RUNX2,SKI,SMAD4,SOX4,TBX2,TULP3,WNT5A,ZNRF3
GO:BP	developmental growth	GO:0048589	1.60822e+16	ACVR2B,ASPM,BMPR2,CDKN1C,CGA,CLASP2,DDR1,EFNA5,HDAC6,INSR,JARID2,MED12,MEF2C,NOTCH2,PLG,PLXNA1,PPP3CB,RAI1,RIMS2,RUNX1,SIN3A,SMAD4,SMO,SOS1,SPRY1,TBL1XR1,TBX2,TNS2,WNT5A,WWTR1,ZMIZ1
GO:BP	response to monosaccharide	GO:0034284	1616250595612148	ACVR2B,ANO1,EFNA5,EPHA5,KLF7,PPP3CB,RUNX2,SIN3A,SLC37A4,SMAD4,SMARCA4,SOX4,SREBF1,STXBP4
GO:BP	response to hormone	GO:0009725	1628832305310798	APOB,APPL1,ARID1A,ARID1B,CGA,CITED4,CLOCK,DAB2,EFNA5,EIF4EBP2,FOS,FOXO4,HADH,HDAC6,HSPA8,IFT88,INSR,KANK1,KLF9,LGR4,LRP6,MEF2C,NCOA6,NQO1,NR4A3,NUCKS1,PARP1,PTGER4,RBFOX2,SIRT1,SKP2,SMARCA4,SREBF1,SRSF4,STEAP2,STXBP4,TNS2,ZMIZ1
GO:BP	regulation of Wnt signaling pathway	GO:0030111	1628832305310798	ASPM,AXIN2,CDK14,DAB2,DIXDC1,GPRC5B,KANK1,LGR4,MKS1,NFATC1,RAPGEF1,SKI,SMARCA4,SOX4,SPIN1,TBL1XR1,WNT5A,WWTR1,XIAP,ZNRF3
GO:BP	regulation of RNA splicing	GO:0043484	1628832305310798	AHNAK,CIRBP,DAZAP1,DYRK1A,FUS,HNRNPH3,METTL16,RBFOX2,RBM15B,SRSF2,SRSF3,SRSF4
GO:BP	hemopoiesis	GO:0030097	1677342398436446	ATP7A,CBFB,CDKN1C,DHTKD1,FASN,FBXO7,FOS,FUT10,FZD5,GFI1,HOXA7,HOXB3,IL6R,KAT5,KLF6,LOXL3,MEF2C,NCOA6,NOTCH2,PARP1,PKNOX1,PPP3CB,PRKCA,PRRC2C,PTGER4,RBFOX2,RUNX1,RUNX2,SETD1A,SIN3A,SIRT1,SLC37A4,SMAD5,SOS1,SOX4,TET2,WASF2,WDR7,WNT5A,ZMIZ1
GO:BP	intracellular steroid hormone receptor signaling pathway	GO:0030518	1.68647e+16	ARID1A,CLOCK,DAB2,HDAC6,PARP1,RBFOX2,SIRT1,SKP2,SMARCA4,ZMIZ1
GO:BP	homeostasis of number of cells within a tissue	GO:0048873	1.69779e+16	F2R,KRAS,P2RX7,SMO,XIAP
GO:BP	regulation of muscle adaptation	GO:0043502	1711718387695176	ATP2B4,JARID2,MEF2A,NR4A3,PARP1,PRKCA,SMAD4,TRPC3
GO:BP	Ras protein signal transduction	GO:0007265	1720832825186966	CDC42EP3,DENND1A,DENND4B,F2R,IQSEC1,KANK1,KRAS,LPAR1,NOTCH2,PIK3CB,PSD3,RAPGEF1,RAPGEF2,RASA1,RASA3,RASA4,SOS1,SPRY1,STARD8,WASF2
GO:BP	steroid hormone mediated signaling pathway	GO:0043401	1720832825186966	ARID1A,CLOCK,DAB2,HDAC6,NR4A3,PARP1,RBFOX2,SIRT1,SKP2,SMARCA4,ZMIZ1
GO:BP	regulation of mRNA catabolic process	GO:0061013	1731118008625255	AXIN2,CIRBP,CNOT6,CPEB3,DIS3L2,FUS,HNRNPA0,HNRNPM,METTL16,PAN3,PRKCA,SAMD4B,SECISBP2,TTC5
GO:BP	positive regulation of catalytic activity	GO:0043085	1.73814e+16	ACVR2B,ANTXR1,ATP2B4,ATP7A,AXIN2,BMPR2,CAB39L,CD200,CDC14B,CHTF18,DDR1,DENND1A,DLG3,EFNA5,EPHA5,F2R,FYN,FZD5,GNB5,GPRC5B,HIP1,HMBOX1,IL6R,INCENP,INSR,IQSEC1,IRAK1,LGR4,LIMS1,LPAR1,LRP8,MAP3K5,MEF2C,MOB3A,MOB3B,MYO9A,P2RX7,PIK3CB,RAPGEF1,RAPGEF2,RASA1,SASH1,SIRT1,SLC37A4,SOS1,TCP1,TIAM2,VAC14,WNT5A
GO:BP	sensory system development	GO:0048880	1.74286e+16	ACVR2B,ATP2B2,ATP2B4,BMPR2,CDKN1C,COL5A1,COL8A1,FBN2,FREM2,FZD5,GNGT1,MAN2A1,NOTCH2,PKNOX1,SKI,SKIL,SMARCA4,SOS1,SPRY1,TBX2,TULP3,WNT5A
GO:BP	positive regulation of SMAD protein signal transduction	GO:0060391	1.74958e+16	BMPR2,DAB2,PARP1,SMAD4
GO:BP	regulation of histone modification	GO:0031056	1.75908e+16	DNMT3B,GFI1,HCFC1,JARID2,MLLT6,PHF20,SET,SETD5,SIN3A,SIRT1,SKI,SMAD4,SREBF1
GO:BP	negative regulation of protein secretion	GO:0050709	1.75908e+16	CD200,CYP51A1,F2R,HADH,KLF7,SREBF1,STXBP5L
GO:BP	regulation of muscle system process	GO:0090257	1772276282709084	AKAP9,ANK2,ATP2B4,DOCK4,DSC2,F2R,JARID2,MEF2A,NR4A3,PARP1,PPP1R12B,PRKCA,PRKG1,SMAD4,TRPC3
GO:BP	canonical Wnt signaling pathway	GO:0060070	1.81661e+16	ASPM,AXIN2,CDK14,DAB2,DIXDC1,FZD5,GPRC5B,KANK1,LGR4,LRP6,MED12,MKS1,RAPGEF1,SOX4,TBL1XR1,WNT5A,WWTR1,XIAP,ZNRF3
GO:BP	DNA metabolic process	GO:0006259	1.81661e+16	ATXN3,AXIN2,BEND3,BMPR2,CDC14B,CENPF,CHTF18,DNMT3B,DONSON,DOT1L,EYA3,FAAP100,FAM168A,FAN1,FOS,FUS,HDAC8,HMBOX1,INO80,KAT5,LIG3,MCM9,NFIB,NFIC,NPAS2,NUCKS1,PARP1,PDS5B,POGZ,POLE,RAD21,SET,SFPQ,SIN3A,SIRT1,SMC3,SSRP1,TCP1,TDP1,TET2,THAP9,TTC5,USP7,YLPM1
GO:BP	respiratory system development	GO:0060541	1.85753e+16	ACVR2B,ATP7A,BMPR2,KRAS,LOXL3,MAN2A1,NFIB,SKI,SPRY1,SREBF1,TBX2,TULP3,WNT5A,YWHAZ
GO:BP	stem cell population maintenance	GO:0019827	1.88223e+16	ASPM,DIS3L2,FUT10,LDB2,MED12,MED14,SKI,SMC3,SMO,SOX4,SRRT
GO:BP	DNA repair	GO:0006281	1.89012e+16	ATXN3,AXIN2,CDC14B,DOT1L,EYA3,FAAP100,FAM168A,FAN1,FUS,INO80,KAT5,LIG3,MCM9,NPAS2,NUCKS1,PARP1,PDS5B,POGZ,POLE,RAD21,SFPQ,SIRT1,SMC3,SSRP1,TDP1,TTC5,USP7
GO:BP	small GTPase mediated signal transduction	GO:0007264	1.89493e+16	CD2AP,CDC42EP3,CHML,DENND1A,DENND4B,DOCK4,F2R,IQSEC1,ITSN1,KANK1,KRAS,LPAR1,MYO9A,NOTCH2,PIK3CB,PSD3,RAPGEF1,RAPGEF2,RASA1,RASA3,RASA4,SOS1,SPRY1,STARD8,TIAM2,WASF2
GO:BP	regulation of SMAD protein signal transduction	GO:0060390	1.89493e+16	BMPR2,DAB2,PARP1,SMAD4,WWTR1
GO:BP	hematopoietic or lymphoid organ development	GO:0048534	1.935e+16	ATP7A,CBFB,CDKN1C,DHTKD1,FASN,FBXO7,FOS,FUT10,FZD5,GFI1,HOXA7,HOXB3,IL6R,JARID2,KAT5,KLF6,LOXL3,MEF2C,NCOA6,NOTCH2,PARP1,PKNOX1,PPP3CB,PRKCA,PRRC2C,PTGER4,RBFOX2,RUNX1,RUNX2,SETD1A,SIN3A,SIRT1,SLC37A4,SMAD5,SOS1,SOX4,TET2,WASF2,WDR7,WNT5A,ZMIZ1
GO:BP	negative regulation of cellular component organization	GO:0051129	1958899055865472	ANTXR1,CDK10,CENPF,CLASP2,DAB2,DYRK1A,EVL,FYN,GFI1,HDAC6,HSPA8,INPP5F,KANK1,LDLR,LPAR1,LRIG2,MTMR2,MYADM,MYLIP,NR2F1,PARP1,PHF2,PTGER4,PTPRG,RAD21,RAPGEF2,RPS6KA2,SMAD4,SSH1,SSH2,WASF2,WNT5A
GO:BP	androgen receptor signaling pathway	GO:0030521	1959863897634077	ARID1A,DAB2,HDAC6,SIRT1,SMARCA4,ZMIZ1
GO:BP	cellular response to reactive oxygen species	GO:0034614	1959877679717308	AGAP3,ATP7A,FBXO7,FOS,FYN,HDAC6,MAP3K5,NQO1,NR4A3,SIRT1,STK26
GO:BP	non-membrane-bounded organelle assembly	GO:0140694	1.96165e+16	ASPM,CCSAP,CENPF,CEP135,CIRBP,CLASP2,CNOT6,INCENP,INO80,KIF15,KIFC1,MEF2A,PAN3,PLK4,POGZ,PRC1,PRRC2C,SMAD4,SMC3,SQLE,STAG2
GO:BP	respiratory tube development	GO:0030323	1968064380204055	ACVR2B,ATP7A,BMPR2,KRAS,LOXL3,MAN2A1,NFIB,SPRY1,SREBF1,TBX2,TULP3,WNT5A,YWHAZ
GO:BP	regulation of molecular function	GO:0065009	1968064380204055	ACVR2B,AGAP3,AHNAK,AKAP9,ANK2,ANTXR1,ARFGAP2,ATP2B4,ATP7A,AXIN2,BMPR2,CAB39L,CALML4,CCNB3,CD200,CDC14B,CDKN1C,CGA,CHML,CHTF18,CLOCK,CNRIP1,DAB2,DDR1,DENND1A,DENND4B,DENND6A,DLG3,DOCK4,DOT1L,EFNA5,EPHA5,F2R,FARP1,FBXO7,FGD6,FYN,FZD5,GFI1,GNB5,GPRC5B,HDAC6,HEXIM1,HIP1,HMBOX1,IL6R,INCENP,INSR,IQSEC1,IRAK1,ITSN1,LDB2,LGR4,LIMS1,LPAR1,LRP6,LRP8,MAP3K5,MEF2C,MGAT5,MOB3A,MOB3B,MYO9A,NAIP,NLGN2,NQO1,NUCK…
GO:BP	cell adhesion	GO:0007155	1991978278869864	ADAM12,ANTXR1,ATXN3,BOC,CBFB,CD200,CD2AP,CLASP2,CNTNAP3B,COL5A1,COL8A1,DAB2,DDR1,DENND6A,DLG3,DSC2,EFNA5,FREM1,FREM2,FYN,HMCN1,HOXA7,HPSE,IRAK1,ITGB5,KANK1,KAT5,LIMS1,LMLN,LOXL3,LRP6,MEGF9,MYADM,MYH10,NCAM2,NDNF,NEO1,NLGN2,NR4A3,NTNG1,PCDH10,PCDH18,PCDHB14,PCDHGA7,PCDHGB7,PCDHGC3,PIK3CB,PLG,PLXNA1,PPP1CB,PRKCA,PRKG1,RAPGEF1,RASA1,RUNX1,SOX4,UTRN,WNT5A,ZMIZ1
GO:BP	negative regulation of multicellular organismal process	GO:0051241	1.99627e+16	ACVR2B,ATP2B4,AXIN2,BMPR2,CBFB,CD200,CD2AP,CGA,CYP51A1,DOCK4,EVL,F2R,FBXO7,FOXO4,HOXA7,IL6R,JARID2,KAT5,KLF7,LDLR,LGR4,LOXL3,MEF2C,MTMR2,MYLIP,NFIB,NKX6-2,P2RX7,PIK3CB,PLG,PRKG1,PTGER4,PTPRG,RAI1,RAPGEF2,RNF125,RUNX1,SKI,SLC37A4,SMAD4,SMO,SPRY1,WNT5A
GO:BP	positive regulation of myeloid cell apoptotic process	GO:0033034	2033356335555553	MEF2C,PIK3CB,SIRT1
GO:BP	regulation of mRNA processing	GO:0050684	2033356335555553	CIRBP,CPEB3,DAZAP1,DYRK1A,METTL16,RBFOX2,RBM15B,SNRPA,SRSF2,SRSF3,SRSF4
GO:BP	positive regulation of response to DNA damage stimulus	GO:2001022	2033356335555553	BCLAF1,EYA3,FAM168A,FUS,INO80,KAT5,NPAS2,PARP1,POGZ,SIRT1,SKIL
GO:BP	rDNA heterochromatin assembly	GO:0000183	2033356335555553	BEND3,PHF2,SIRT1
GO:BP	regulation of histone methylation	GO:0031060	2033356335555553	DNMT3B,GFI1,HCFC1,JARID2,MLLT6,PHF20,SIRT1,SMAD4
GO:BP	maintenance of cell number	GO:0098727	2033356335555553	ASPM,DIS3L2,FUT10,LDB2,MED12,MED14,SKI,SMC3,SMO,SOX4,SRRT
GO:BP	nucleosome disassembly	GO:0006337	2033356335555553	ARID1A,SET,SMARCA4,SSRP1
GO:BP	chordate embryonic development	GO:0043009	2.03956e+16	APOB,ATP7A,AXIN2,BMPR2,BPTF,BRD2,CDKN1C,FZD5,HOXA7,HOXB3,LRP6,MAN2A1,MED12,MKS1,NOTCH2,PLG,PLK4,POLR1B,RUNX2,SIN3A,SKI,SKIL,SLC35E2B,SMAD4,SMO,SOX4,TANC2,TBL1XR1,TULP3,WNT5A,ZMIZ1
GO:BP	phosphatidylinositol dephosphorylation	GO:0046856	2.10119e+16	INPP5E,INPP5F,MTMR10,MTMR2,MTMR4
GO:BP	embryonic appendage morphogenesis	GO:0035113	2.11229e+16	FBN2,FREM2,MKS1,NOTCH2,RUNX2,SKI,SMAD4,TBX2,TULP3,WNT5A
GO:BP	embryonic limb morphogenesis	GO:0030326	2.11229e+16	FBN2,FREM2,MKS1,NOTCH2,RUNX2,SKI,SMAD4,TBX2,TULP3,WNT5A
GO:BP	cellular response to carbohydrate stimulus	GO:0071322	2.23007e+16	ANO1,EFNA5,EPHA5,KLF7,PPP3CB,RPS6KA2,SIN3A,SMAD4,SMARCA4,SOX4,STXBP4
GO:BP	spindle assembly	GO:0051225	2.23675e+16	ASPM,CCSAP,CLASP2,INCENP,INO80,KIF15,KIFC1,PRC1,SMC3,STAG2
GO:BP	muscle adaptation	GO:0043500	2.2706e+16	ATP2B4,INPP5F,JARID2,MEF2A,NR4A3,PARP1,PRKCA,SMAD4,TRPC3
GO:BP	organic cyclic compound metabolic process	GO:1901360	2287393410829936	ACVR2B,AGO4,AHNAK,ALDH6A1,APOB,APPL1,AQR,ARID1A,ARID1B,ARID3B,ASXL2,ATP2B4,ATP7A,ATXN1,ATXN3,AXIN2,BCLAF1,BEND3,BMPR2,BPTF,BRD2,CBFB,CBX2,CD200,CDC14B,CDK14,CDKN1C,CDYL2,CENPF,CGA,CHD3,CHTF18,CIRBP,CITED4,CLOCK,CNOT6,CPEB3,CTPS2,CYP51A1,DAB2,DAZAP1,DHTKD1,DIS3L2,DNMT3B,DONSON,DOT1L,DYRK1A,EBF1,EBF3,EPHA5,EWSR1,EYA3,F2R,FAAP100,FAM168A,FAN1,FBL,FOS,FOXO4,FUS,FZD5,GATAD2B,GFI1,H6PD,HCFC1,HDAC6,HDAC…
GO:BP	peptidyl-lysine acetylation	GO:0018394	2287393410829936	BEND3,CLOCK,HCFC1,KAT5,KAT6B,PHF20,SET,SETD5,SIN3A,SIRT1,SMAD4,SOX4,TAF4
GO:BP	pattern specification process	GO:0007389	2287393410829936	ACVR2B,AXIN2,BMPR2,BPTF,FZD5,HOXA7,HOXB3,IRX2,LRP6,MED12,MEF2C,MKS1,NOTCH2,RFX3,SCMH1,SKI,SMAD4,SMAD5,SMO,SPRY1,TBX2,TDRD6,TULP3,WNT5A
GO:BP	response to nitrogen compound	GO:1901698	2.29286e+16	AKAP9,ANO1,APPL1,ARID1B,ASIC1,ATP2B4,ATP7A,ATXN3,CPEB3,EIF4EBP2,FOS,FOXO4,FOXRED2,FYN,GNAZ,GNB5,HADH,INSR,KANK1,KLF3,LDLR,LRP6,MAP3K5,MEF2C,NQO1,NR4A3,NUCKS1,P2RX7,PARP1,RAPGEF1,RAPGEF2,RNFT2,SIN3A,SIRT1,SLC1A3,SREBF1,SRSF4,SSH1,STXBP4,TNS2,TRPC3,UBE4B,USP13,USP19,YOD1,ZCCHC3
GO:BP	limb morphogenesis	GO:0035108	2308034613126065	FBN2,FREM2,MKS1,NOTCH2,RUNX2,SKI,SMAD4,SOX4,TBX2,TULP3,WNT5A
GO:BP	appendage morphogenesis	GO:0035107	2308034613126065	FBN2,FREM2,MKS1,NOTCH2,RUNX2,SKI,SMAD4,SOX4,TBX2,TULP3,WNT5A
GO:BP	nuclear chromosome segregation	GO:0098813	2308034613126065	AGO4,AXIN2,CENPF,DIS3L2,EML4,HDAC8,INCENP,INO80,KAT5,KIFC1,PDS5B,POGZ,PRC1,RAD21,SFPQ,SMC3,STAG2
GO:BP	tissue remodeling	GO:0048771	2312812274783748	ACVR2B,ATP7A,BMPR2,CSPG4,F2R,LGR4,MEF2C,NOTCH2,P2RX7,PLG,PRKCA,RUNX1
GO:BP	heart valve development	GO:0003170	2319750544395618	BMPR2,MDM4,MEF2C,NFATC1,NOTCH2,SMAD4,SOX4
GO:BP	response to glucose	GO:0009749	2.34373e+16	ACVR2B,ANO1,EFNA5,EPHA5,KLF7,PPP3CB,SIN3A,SLC37A4,SMAD4,SMARCA4,SOX4,SREBF1,STXBP4
GO:BP	camera-type eye development	GO:0043010	2.34373e+16	ACVR2B,ATP2B2,ATP2B4,BMPR2,CDKN1C,COL8A1,FBN2,FZD5,MAN2A1,NOTCH2,PKNOX1,SKI,SKIL,SMARCA4,SOS1,SPRY1,TBX2,TULP3,WNT5A
GO:BP	regulation of hair follicle development	GO:0051797	2.37126e+16	HPSE,SMAD4,SMO,WNT5A
GO:BP	histone H4-K16 acetylation	GO:0043984	2.37126e+16	HCFC1,KAT5,PHF20,SIRT1
GO:BP	protein acylation	GO:0043543	2414706618062806	BEND3,CLOCK,FAM161A,HCFC1,KAT5,KAT6B,NAA16,PHF20,SET,SETD5,SIN3A,SIRT1,SMAD4,SOX4,TAF4,ZDHHC17
GO:BP	regulation of protein acetylation	GO:1901983	2.4248e+16	FAM161A,KAT5,SET,SETD5,SIN3A,SIRT1,SMAD4,SOX4
GO:BP	axon guidance	GO:0007411	2426142353770719	BMPR2,BOC,EFNA5,EPHA5,FYN,KIF5A,KLF7,NEO1,NFIB,NOTCH2,PLXNA1,SMAD4,SMO,SOS1,WNT5A
GO:BP	regulation of steroid biosynthetic process	GO:0050810	2.48989e+16	APOB,CGA,DAB2,GFI1,H6PD,SIRT1,SREBF1
GO:BP	neuron projection guidance	GO:0097485	2.51623e+16	BMPR2,BOC,EFNA5,EPHA5,FYN,KIF5A,KLF7,NEO1,NFIB,NOTCH2,PLXNA1,SMAD4,SMO,SOS1,WNT5A
GO:BP	Wnt signaling pathway	GO:0016055	2536517623679956	ASPM,AXIN2,CDK14,DAB2,DIXDC1,FZD5,GPRC5B,GRK5,KANK1,LGR4,LRP6,MED12,MKS1,NFATC1,RAPGEF1,SKI,SMARCA4,SOX4,SPIN1,TBL1XR1,WNT5A,WWTR1,XIAP,ZNRF3
GO:BP	regulation of mRNA splicing, via spliceosome	GO:0048024	2.645e+16	CIRBP,DAZAP1,DYRK1A,METTL16,RBFOX2,RBM15B,SRSF2,SRSF3,SRSF4
GO:BP	positive regulation of DNA repair	GO:0045739	2.645e+16	EYA3,FAM168A,FUS,INO80,KAT5,NPAS2,PARP1,POGZ,SIRT1
GO:BP	cell-cell signaling by wnt	GO:0198738	2.65094e+16	ASPM,AXIN2,CDK14,DAB2,DIXDC1,FZD5,GPRC5B,GRK5,KANK1,LGR4,LRP6,MED12,MKS1,NFATC1,RAPGEF1,SKI,SMARCA4,SOX4,SPIN1,TBL1XR1,WNT5A,WWTR1,XIAP,ZNRF3
GO:BP	regulation of macrophage apoptotic process	GO:2000109	2.65094e+16	MEF2C,SIRT1,TCP1
GO:BP	nucleolar chromatin organization	GO:1990700	2.65094e+16	BEND3,PHF2,SIRT1
GO:BP	positive regulation of cell projection organization	GO:0031346	2680572730925693	ATP7A,BMPR2,CDC42EP3,CEP135,DIXDC1,EFNA5,FNBP1L,FYN,GPC2,LRP8,NDNF,P2RX7,PLXNA1,RAPGEF1,RAPGEF2,SKIL,TIAM2,WASF2,WNT5A
GO:BP	organelle fission	GO:0048285	2.6915e+16	AGO4,ASPM,CCSAP,CDC14B,CDKN1C,CENPF,CLASP2,DIS3L2,EML4,INCENP,INO80,INSR,KAT5,KIF15,KIFC1,MKI67,PDS5B,POGZ,PRC1,RAD21,RPS6KA2,SMC3,SPAST,STAG2,WNT5A
GO:BP	modification-dependent macromolecule catabolic process	GO:0043632	2703124823140712	AGAP3,ATXN3,CD2AP,CLOCK,DAB2,DIS3L2,FBXL16,FBXO11,FBXO7,FOXRED2,HDAC6,HECTD3,KAT5,MVB12B,MYLIP,RNF125,RNF150,SIRT1,SKP2,SUMO2,TBL1XR1,TRIM2,UBE4B,USP13,USP19,USP24,USP7,VPS36,WWTR1,XPO1,YOD1,ZNRF3
GO:BP	regulation of insulin secretion involved in cellular response to glucose stimulus	GO:0061178	2708339968923978	ANO1,EFNA5,EPHA5,KLF7,PPP3CB,STXBP4
GO:BP	response to hexose	GO:0009746	2708339968923978	ACVR2B,ANO1,EFNA5,EPHA5,KLF7,PPP3CB,SIN3A,SLC37A4,SMAD4,SMARCA4,SOX4,SREBF1,STXBP4
GO:BP	negative regulation of protein localization to cilium	GO:1903565	2714793123016236	INPP5E,LZTFL1
GO:BP	protein-DNA complex disassembly	GO:0032986	2714793123016236	ARID1A,SET,SMARCA4,SSRP1
GO:BP	regulation of ERAD pathway	GO:1904292	2714793123016236	ATXN3,RNFT2,USP13,USP19
GO:BP	latent virus replication	GO:0019045	2714793123016236	HCFC1,NUCKS1
GO:BP	release from viral latency	GO:0019046	2714793123016236	HCFC1,NUCKS1
GO:BP	nucleic acid metabolic process	GO:0090304	2714793123016236	ACVR2B,AGO4,AHNAK,AQR,ARID1A,ARID1B,ARID3B,ASXL2,ATP2B4,ATXN1,ATXN3,AXIN2,BCLAF1,BEND3,BMPR2,BPTF,BRD2,CBFB,CBX2,CD200,CDC14B,CDK14,CDKN1C,CDYL2,CENPF,CGA,CHD3,CHTF18,CIRBP,CITED4,CLOCK,CNOT6,CPEB3,DAB2,DAZAP1,DIS3L2,DNMT3B,DONSON,DOT1L,DYRK1A,EBF1,EBF3,EPHA5,EWSR1,EYA3,F2R,FAAP100,FAM168A,FAN1,FBL,FOS,FOXO4,FUS,FZD5,GATAD2B,GFI1,HCFC1,HDAC6,HDAC8,HEXIM1,HIRA,HMBOX1,HMGN5,HNRNPA0,HNRNPH3,HNRNPM,H…
GO:BP	cellular response to hydrogen peroxide	GO:0070301	2714793123016236	FBXO7,FYN,HDAC6,MAP3K5,NQO1,NR4A3,SIRT1,STK26
GO:BP	osteoblast fate commitment	GO:0002051	2714793123016236	RUNX2,SMAD5
GO:BP	cell proliferation involved in heart valve morphogenesis	GO:0003249	2714793123016236	BMPR2,SMAD4
GO:BP	regulation of cell proliferation involved in heart valve morphogenesis	GO:0003250	2714793123016236	BMPR2,SMAD4
GO:BP	positive regulation of macrophage apoptotic process	GO:2000111	2714793123016236	MEF2C,SIRT1
GO:BP	regulation of sister chromatid cohesion	GO:0007063	2714793123016236	AXIN2,HDAC8,RAD21,SFPQ
GO:BP	primary heart field specification	GO:0003138	2714793123016236	MEF2C,WNT5A
GO:BP	catabolic process	GO:0009056	2.79524e+16	ACADSB,AGAP3,AGO4,ALDH6A1,APOB,ATP2B4,ATXN3,AXIN2,BCLAF1,CD2AP,CIRBP,CLOCK,CNOT6,CPEB3,CYP51A1,DAB2,DHTKD1,DIS3L2,ENOSF1,FBXL16,FBXO11,FBXO7,FNBP1L,FOXRED2,FUS,FUT10,FYN,FZD5,GK,GPRASP1,HADH,HDAC6,HECTD3,HNRNPA0,HNRNPM,HPSE,HSPA8,IFT88,INPP5E,INPP5F,INSR,IVD,KAT5,LDLR,LRBA,LRIG2,MDM4,METTL16,MTCL1,MTMR2,MTMR4,MVB12B,MYLIP,NQO1,P2RX7,PAN3,PIK3CB,PPP1CB,PPP1R3B,PRKCA,RNF125,RNF150,RNFT2,SAMD4B,SARD…
GO:BP	mRNA catabolic process	GO:0006402	2836122273288526	AGO4,AXIN2,BCLAF1,CIRBP,CNOT6,CPEB3,DIS3L2,FUS,HNRNPA0,HNRNPM,METTL16,PAN3,PRKCA,SAMD4B,SECISBP2,TTC5
GO:BP	organic hydroxy compound metabolic process	GO:1901615	2836122273288526	APOB,APPL1,ATP7A,CGA,CYP51A1,DAB2,DHRS3,GFI1,GK,H6PD,IDI2,INPP5E,LDLR,LRAT,LSS,MTMR2,NQO1,OSBPL1A,PCBD2,RAPGEF2,SIRT1,SLC37A4,SQLE,SRD5A3,SREBF1,TPK1,WNT5A
GO:BP	negative regulation of developmental process	GO:0051093	2854260424220255	ASPM,ATP2B4,AXIN2,BMPR2,CBFB,CGA,COL5A1,DIXDC1,EFNA5,FBXO7,FOXO4,HOXA7,INPP5F,JARID2,KANK1,KLF7,KRAS,LDLR,LOXL3,LRIG2,NFATC1,NFIB,NKX6-2,PIK3CB,RAI1,RAPGEF2,RUNX1,SIRT1,SKI,SKIL,SMAD4,SMO,SPRY1,TBX2,USP19,WNT5A,WWTR1,ZADH2
GO:BP	histone acetylation	GO:0016573	2854260424220255	BEND3,CLOCK,HCFC1,KAT5,KAT6B,PHF20,SET,SETD5,SIN3A,SIRT1,SMAD4,TAF4
GO:BP	positive regulation of ossification	GO:0045778	2.86431e+16	ACVR2B,BMPR2,FBN2,MEF2C,P2RX7,WNT5A
GO:BP	negative regulation of Ras protein signal transduction	GO:0046580	2.86431e+16	KANK1,RAPGEF1,RASA1,RASA3,RASA4,SPRY1
GO:BP	forebrain generation of neurons	GO:0021872	2.86431e+16	ASPM,ATP7A,DCLK2,NDNF,RAPGEF2,ZMIZ1
GO:BP	embryo development ending in birth or egg hatching	GO:0009792	2.91399e+16	APOB,ATP7A,AXIN2,BMPR2,BPTF,BRD2,CDKN1C,FZD5,HOXA7,HOXB3,LRP6,MAN2A1,MED12,MKS1,NOTCH2,PLG,PLK4,POLR1B,RUNX2,SIN3A,SKI,SKIL,SLC35E2B,SMAD4,SMO,SOX4,TANC2,TBL1XR1,TULP3,WNT5A,ZMIZ1
GO:BP	positive regulation of cellular component movement	GO:0051272	2.9326e+16	ATP7A,BMPR2,CFAP69,CGA,CLASP2,CPNE3,DAB2,DOCK4,F2R,FOXO4,HDAC6,IL6R,INSR,IQSEC1,KIF3A,LPAR1,MGAT5,MYADM,NR4A3,PIK3CB,PRKCA,RAPGEF2,SASH1,SIRT1,SMO,SSH2,WNT5A
GO:BP	protein localization	GO:0008104	2.9326e+16	ACVR2B,ANK2,ANO1,AP1S2,APOB,APPL1,ARFGAP2,ATP2B4,ATXN3,AXIN2,BBS9,CD200,CD2AP,CENPF,CEP135,CHML,CLASP2,CLOCK,CPLX1,CYB5R4,CYP51A1,DAB2,DCLK2,DENND1A,DLG3,EFNA5,EPHA5,F2R,FBN2,FBXO7,FCHO2,FUT10,FYN,FZD5,GNGT1,GPC2,HADH,HDAC6,HDAC8,HIP1,HPSE,HSPA1L,HSPA8,ICA1,ICE1,INPP5E,ITSN1,JARID2,KIF3A,KIF5A,KLF7,KPNA6,LIMS1,LRBA,LRIG2,LRP6,LZTFL1,MCM9,MTCL1,MVB12B,MYADM,MYH10,NLGN2,NUP50,P2RX7,PARP1,PPP3CB,RAB…
GO:BP	positive regulation of protein modification process	GO:0031401	2.93504e+16	ACVR2B,AKAP9,ATP2B4,AXIN2,BMPR2,CAB39L,CDC14B,CSPG4,DAB2,DLG3,DNMT3B,DYRK1A,EFNA5,FAM161A,FYN,FZD5,GPRC5B,HCFC1,HDAC6,IL6R,INCENP,INSR,IRAK1,JARID2,KAT5,KRAS,LRP8,MAP3K5,MEF2C,MOB3A,MOB3B,P2RX7,PHF20,RAPGEF2,SASH1,SIRT1,SKP2,SMAD4,SOX4,SREBF1,WNT5A,XIAP
GO:BP	mitotic sister chromatid segregation	GO:0000070	2.94431e+16	CENPF,DIS3L2,EML4,INCENP,INO80,KAT5,KIFC1,PDS5B,POGZ,PRC1,RAD21,SMC3
GO:BP	ubiquitin-dependent protein catabolic process	GO:0006511	2.94842e+16	AGAP3,ATXN3,CD2AP,CLOCK,DAB2,FBXL16,FBXO11,FBXO7,FOXRED2,HDAC6,HECTD3,KAT5,MVB12B,MYLIP,RNF125,RNF150,SIRT1,SKP2,SUMO2,TBL1XR1,TRIM2,UBE4B,USP13,USP19,USP24,USP7,VPS36,WWTR1,XPO1,YOD1,ZNRF3
GO:BP	negative regulation of cellular protein metabolic process	GO:0032269	2.97067e+16	AGO4,ATP2B4,CDKN1C,CIRBP,CNOT6,CPEB3,CTDSP2,DIS3L2,DNMT3B,EIF4EBP2,FBXO7,FYN,HDAC6,HDAC8,HEXIM1,ILF3,INPP5E,INPP5F,JARID2,LRIG2,LRP6,METTL16,MGAT5,MLLT6,MYADM,NAIP,NQO1,OXR1,PAN3,PIK3CB,SAMD4B,SET,SIN3A,SIRT1,SKI,SOX4,SPRY1,USP19,USP7,WWTR1,XIAP
GO:BP	cellular response to glucose stimulus	GO:0071333	2.97067e+16	ANO1,EFNA5,EPHA5,KLF7,PPP3CB,SIN3A,SMAD4,SMARCA4,SOX4,STXBP4
GO:BP	regulation of animal organ morphogenesis	GO:2000027	2.9927e+16	BTBD7,DAB2,LGR4,MED12,MKS1,RUNX2,SAPCD2,SMO,SPRY1,WNT5A,ZNRF3
GO:BP	skeletal system development	GO:0001501	3024938554810003	ACVR2B,ATP7A,AXIN2,BMPR2,CDKN1C,DHRS3,FBN2,FREM1,HOXA7,HOXB3,MED12,MEF2C,MKS1,NFIB,NOTCH2,P2RX7,PTGER4,RAI1,RUNX1,RUNX2,SKI,SMAD5,SOX4,TULP3,WASF2,WNT5A
GO:BP	morphogenesis of a branching structure	GO:0001763	3024938554810003	BTBD7,DDR1,FZD5,KRAS,LGR4,MKS1,PLXNA1,RERE,SMAD4,SMO,SPRY1,TBX2,WNT5A
GO:BP	positive regulation of histone methylation	GO:0031062	3.08069e+16	DNMT3B,HCFC1,JARID2,PHF20,SIRT1,SMAD4
GO:BP	positive regulation of myeloid leukocyte cytokine production involved in immune response	GO:0061081	3.08069e+16	GPRC5B,NR4A3,SIRT1,WNT5A
GO:BP	positive regulation of smooth muscle cell migration	GO:0014911	3087392321263598	ATP7A,DOCK4,FOXO4,LPAR1,NR4A3
GO:BP	muscle structure development	GO:0061061	3.10993e+16	ADAM12,ANK2,BMPR2,BOC,CENPF,FOS,FOXO4,HIRA,KAT5,KRAS,MAML1,MAP3K5,MEF2A,MEF2C,NFATC1,PLG,PPP3CB,SGCD,SIRT1,SKI,SKIL,SMAD4,SMO,SOX4,TBX2,TCF12,USP19,UTRN,WNT5A
GO:BP	regulation of cell population proliferation	GO:0042127	3.10993e+16	ASPM,ATP7A,AXIN2,BMPR2,CD200,CDK10,CDKN1C,CGA,CNOT6,DAB2,DDR1,DIS3L2,DLG3,DOT1L,F2R,FOXO4,FZD5,GRK5,HMGN5,HPSE,IL6R,INSR,IRAK1,JARID2,KLF9,KRAS,LRP6,MAP3K5,MDM4,MEF2C,MKS1,NFIB,NLGN2,NOTCH2,NR4A3,PDS5B,PLG,PRC1,PRKCA,PRKG1,RAPGEF1,RAPGEF2,RBFOX2,RPS6KA2,RUNX1,RUNX2,SAPCD2,SIRT1,SKI,SMAD4,SMO,SOS1,SOX4,SPRY1,SQLE,STXBP4,TBX2,TFAP2C,TNS2,WNT5A,WWTR1,XIAP,ZMIZ1
GO:BP	regulation of intracellular signal transduction	GO:1902531	3148215174254612	ALPK1,ATP2B4,BCLAF1,CD2AP,CDK10,CSPG4,DAB2,DENND1A,DENND4B,DIXDC1,DYRK1A,F2R,FYN,FZD5,GPRC5B,HEXIM1,HIP1,HPSE,IL6R,INPP5E,INPP5F,INSR,IQSEC1,IRAK1,ITSN1,KANK1,KRAS,LIMS1,LPAR1,MAP3K5,MEF2C,MOB3B,MYADM,MYO9A,NAIP,NOTCH2,P2RX7,PARP1,PIK3CB,PRKCA,PSD3,RAPGEF1,RAPGEF2,RASA1,RASA3,RASA4,RNF125,SASH1,SFPQ,SIRT1,SKIL,SMAD4,SOS1,SOX4,SPRY1,STARD8,TAB3,TIAM2,USP7,WNT5A,XIAP,YWHAZ,ZCCHC3,ZDHHC17
GO:BP	secondary heart field specification	GO:0003139	3243960231374444	AXIN2,MEF2C,WNT5A
GO:BP	cellular response to hexose stimulus	GO:0071331	324442543047872	ANO1,EFNA5,EPHA5,KLF7,PPP3CB,SIN3A,SMAD4,SMARCA4,SOX4,STXBP4
GO:BP	cellular component organization	GO:0016043	3306516746540394	AGO4,AKAP9,ALPK1,ANK2,ANKFY1,ANTXR1,APOB,APPL1,ARFGAP2,ARID1A,ARID1B,ARMC9,ASIC1,ASPM,ATP11B,ATP7A,ATXN3,AXIN2,B4GALT5,BBS9,BEND3,BMPR2,BOC,BPTF,BRD2,CBX2,CCSAP,CD2AP,CDC14B,CDC42EP3,CDK10,CDKN1C,CENPF,CEP135,CFAP69,CHD3,CHD9,CHTF18,CIRBP,CLASP2,CLCN6,CNOT6,CNTRL,COL20A1,COL5A1,COL8A1,CPEB3,CPLX1,CSPG4,DAB2,DCLK2,DDR1,DIS3L2,DIXDC1,DOT1L,DQX1,DYRK1A,EFNA5,EML4,EPHA5,EVL,EYA3,F2R,FAM161A,FARP1,FBX…
GO:BP	mitotic spindle assembly	GO:0090307	337542956837773	CCSAP,CLASP2,KIF15,KIFC1,PRC1,SMC3,STAG2
GO:BP	cellular response to nitrogen compound	GO:1901699	3.40281e+16	AKAP9,ANO1,APPL1,ARID1B,ATP2B4,ATP7A,CPEB3,EIF4EBP2,FOXO4,FYN,GNAZ,GNB5,INSR,KANK1,KLF3,MAP3K5,MEF2C,NR4A3,NUCKS1,P2RX7,PARP1,RAPGEF1,RAPGEF2,SIN3A,SIRT1,SLC1A3,SREBF1,SSH1,STXBP4,TNS2,ZCCHC3
GO:BP	protein K48-linked deubiquitination	GO:0071108	3418717855199936	ATXN3,USP13,USP19,USP7,YOD1
GO:BP	internal peptidyl-lysine acetylation	GO:0018393	3418717855199936	BEND3,CLOCK,HCFC1,KAT5,KAT6B,PHF20,SET,SETD5,SIN3A,SIRT1,SMAD4,TAF4
GO:BP	cellular response to organonitrogen compound	GO:0071417	3418717855199936	AKAP9,ANO1,APPL1,ARID1B,ATP2B4,ATP7A,CPEB3,EIF4EBP2,FOXO4,FYN,GNAZ,GNB5,INSR,KANK1,KLF3,MEF2C,NR4A3,NUCKS1,P2RX7,PARP1,RAPGEF1,RAPGEF2,SIN3A,SIRT1,SLC1A3,SREBF1,SSH1,STXBP4,TNS2
GO:BP	organonitrogen compound catabolic process	GO:1901565	3.44488e+16	ACADSB,AGAP3,ALDH6A1,APOB,ATP2B4,ATXN3,CD2AP,CLOCK,CYP51A1,DAB2,ENOSF1,FBXL16,FBXO11,FBXO7,FOXRED2,FYN,HDAC6,HECTD3,HPSE,HSPA8,IVD,KAT5,LDLR,LRIG2,MDM4,MVB12B,MYLIP,NQO1,P2RX7,RNF125,RNF150,RNFT2,SARDH,SH3D19,SIRT1,SKP2,SMAD4,SNX1,SUMO2,TBL1XR1,TET2,TRIM2,UBE4B,USP13,USP19,USP24,USP7,VPS36,WNT5A,WWTR1,XPO1,YOD1,ZNRF3
GO:BP	positive regulation of protein serine/threonine kinase activity	GO:0071902	3484133954167954	ATP2B4,BMPR2,CAB39L,FZD5,INCENP,INSR,IRAK1,MAP3K5,MEF2C,P2RX7,RAPGEF2,SASH1,SIRT1,WNT5A
GO:BP	regulation of actin cytoskeleton organization	GO:0032956	3.50376e+16	CD2AP,CDC42EP3,CDK10,CLASP2,DIXDC1,EFNA5,EPHA5,EVL,KANK1,LPAR1,MYADM,NOTCH2,PLEKHG2,PTGER4,RASA1,SMAD4,SSH1,SSH2,WASF2
GO:BP	melanin biosynthetic process	GO:0042438	3.50376e+16	APPL1,ATP7A,RAPGEF2,WNT5A
GO:BP	roof of mouth development	GO:0060021	3.50376e+16	ACVR2B,DHRS3,LOXL3,SKI,SMAD4,SOS1,TBX2,WNT5A
GO:BP	type B pancreatic cell development	GO:0003323	3.50376e+16	CLOCK,RFX3,SMO,WNT5A
GO:BP	signal transduction	GO:0007165	3.50376e+16	ACVR2B,ADAM12,AKAP9,ALPK1,ANK2,ANO1,APPL1,ARID1A,ARMC9,ASIC1,ASPM,ASXL2,ATP2B4,AXIN2,BCLAF1,BMPR2,BOC,CAB39L,CD2AP,CDC14B,CDC42EP3,CDK10,CDK14,CDK3,CDKN1C,CENPF,CGA,CHML,CLASP2,CLCN6,CLOCK,CNRIP1,CPNE3,CSPG4,DAB2,DCLK2,DDR1,DENND1A,DENND4B,DHRS3,DISP2,DIXDC1,DOCK4,DONSON,DOT1L,DYRK1A,EFNA5,EIF4EBP2,EPHA5,EVL,EYA3,F2R,FBN2,FNBP1L,FOS,FOXO4,FYN,FZD5,GFI1,GNAZ,GNB5,GNG12,GNGT1,GPC2,GPR160,GPRASP1,GP…
GO:BP	histone H3-K4 trimethylation	GO:0080182	3.50376e+16	BEND3,SETD1A,SETD1B,TET2
GO:BP	cellular response to monosaccharide stimulus	GO:0071326	3513741922003309	ANO1,EFNA5,EPHA5,KLF7,PPP3CB,SIN3A,SMAD4,SMARCA4,SOX4,STXBP4
GO:BP	positive regulation of gene expression	GO:0010628	3516747060162283	ANK2,APOB,APPL1,ARID1A,ARID1B,AXIN2,C14ORF93,CD200,CIRBP,CPEB3,DAZAP1,DNMT3B,DYRK1A,F2R,FUS,FZD5,GPRC5B,HCFC1,HMGN5,HNRNPA0,HPSE,IL6R,IRAK1,KPNA6,KRAS,LDLR,LIMS1,MEF2A,MEF2C,METTL16,NR4A3,P2RX7,PHF2,PIK3CB,POLR3G,PTGER4,RPS6KA2,RUNX1,RUNX2,SECISBP2,SIRT1,SMO,SOX4,TCF12,WNT5A,ZCCHC3
GO:BP	modification-dependent protein catabolic process	GO:0019941	3.53047e+16	AGAP3,ATXN3,CD2AP,CLOCK,DAB2,FBXL16,FBXO11,FBXO7,FOXRED2,HDAC6,HECTD3,KAT5,MVB12B,MYLIP,RNF125,RNF150,SIRT1,SKP2,SUMO2,TBL1XR1,TRIM2,UBE4B,USP13,USP19,USP24,USP7,VPS36,WWTR1,XPO1,YOD1,ZNRF3
GO:BP	internal protein amino acid acetylation	GO:0006475	3649496814345337	BEND3,CLOCK,HCFC1,KAT5,KAT6B,PHF20,SET,SETD5,SIN3A,SIRT1,SMAD4,TAF4
GO:BP	response to stress	GO:0006950	3.69552e+16	AGAP3,ALPK1,ANO1,APPL1,AQP3,ARID1B,ASIC1,ATP2B4,ATP7A,ATXN3,AXIN2,BCLAF1,BMPR2,C8A,CD200,CDC14B,CDK19,CDK3,CIRBP,CLASP2,CLOCK,COL5A1,DDR1,DIXDC1,DONSON,DOT1L,DSC2,DYRK1A,ERP44,EYA3,F2R,FAAP100,FAM168A,FAN1,FASN,FBXO7,FOS,FOXO4,FOXRED2,FUS,FUT10,FYN,GNGT1,GPRC5B,HDAC6,HEXIM1,HMGN2,HNRNPA0,HNRNPM,HPSE,HSPA1L,HSPA8,HTN1,IGLL1,IL6R,ILF3,INO80,INPP5F,IRAK1,KANK1,KAT5,KPNA6,LDLR,LGR4,LIG3,LOXL3,LRIG2,L…
GO:BP	regulation of histone H3-K4 methylation	GO:0051569	3726387964951898	DNMT3B,GFI1,HCFC1,PHF20,SMAD4
GO:BP	neurotrophin signaling pathway	GO:0038179	3726387964951898	RAPGEF1,RAPGEF2,SOS1,SPRY1,ZDHHC17
GO:BP	telencephalon development	GO:0021537	3726387964951898	ASPM,ATP2B4,DCLK2,DIXDC1,EPHA5,FUT10,LPAR1,LRP8,NFIB,SECISBP2,SKI,SMO,TRAPPC9,WNT5A,ZMIZ1
GO:BP	regulation of secretion	GO:0051046	3747915016407652	ANO1,ASIC1,CD200,CD2AP,CLASP2,CLOCK,CPLX1,CYP51A1,DAB2,EFNA5,EPHA5,F2R,HADH,ICA1,KLF7,MEF2C,MYH10,NLGN2,P2RX7,PPP3CB,RFX3,RIMS2,SMAD4,SOX4,SREBF1,STXBP4,STXBP5,STXBP5L
GO:BP	urogenital system development	GO:0001655	3747915016407652	ACVR2B,CDKN1C,CENPF,CNTRL,FREM2,IFT88,IL6R,IRX2,LGR4,MEF2C,NOTCH2,SMAD4,SMAD5,SMO,SOX4,SPRY1,TNS2,WNT5A,WWTR1
GO:BP	microtubule cytoskeleton organization involved in mitosis	GO:1902850	3.75222e+16	CCSAP,CLASP2,KAT5,KIF15,KIFC1,PRC1,SAPCD2,SMC3,SPAST,SPRY1,STAG2
GO:BP	regulation of intracellular steroid hormone receptor signaling pathway	GO:0033143	3.75222e+16	CLOCK,DAB2,HDAC6,PARP1,SIRT1,SKP2,SMARCA4
GO:BP	lung development	GO:0030324	3.75222e+16	ACVR2B,ATP7A,BMPR2,KRAS,LOXL3,MAN2A1,NFIB,SPRY1,SREBF1,TBX2,WNT5A,YWHAZ
GO:BP	heterochromatin assembly	GO:0031507	3.75222e+16	BEND3,CDKN1C,DOT1L,PHF2,SCMH1,SIN3A,SIRT1
GO:BP	positive regulation of cell motility	GO:2000147	3.77159e+16	ATP7A,BMPR2,CFAP69,CGA,CLASP2,CPNE3,DAB2,DOCK4,F2R,FOXO4,HDAC6,IL6R,INSR,IQSEC1,LPAR1,MGAT5,MYADM,NR4A3,PIK3CB,PRKCA,RAPGEF2,SASH1,SIRT1,SMO,SSH2,WNT5A
GO:BP	negative regulation of neuron projection development	GO:0010977	3799712487598086	DAB2,GFI1,INPP5F,KANK1,LPAR1,LRIG2,MYLIP,NR2F1,PTPRG,WNT5A
GO:BP	cilium assembly	GO:0060271	3804651841616918	ALPK1,ARMC9,BBS9,CDC14B,CDK10,CEP135,CFAP69,FAM161A,FNBP1L,HDAC6,ICK,IFT81,IFT88,KIF3A,MKS1,PLK4,RFX3,TMEM80,WWTR1
GO:BP	regulation of dendritic spine development	GO:0060998	3804651841616918	CPEB3,LPAR1,LRP8,MEF2C,NLGN2,TANC2
GO:BP	RNA metabolic process	GO:0016070	3807086076160364	ACVR2B,AGO4,AHNAK,AQR,ARID1A,ARID1B,ARID3B,ASXL2,ATP2B4,ATXN1,AXIN2,BCLAF1,BEND3,BMPR2,BPTF,BRD2,CBFB,CBX2,CD200,CDK14,CDKN1C,CDYL2,CENPF,CGA,CHD3,CIRBP,CITED4,CLOCK,CNOT6,CPEB3,DAB2,DAZAP1,DIS3L2,DNMT3B,DOT1L,DYRK1A,EBF1,EBF3,EPHA5,EWSR1,F2R,FBL,FOS,FOXO4,FUS,FZD5,GATAD2B,GFI1,HCFC1,HDAC6,HDAC8,HEXIM1,HIRA,HMBOX1,HMGN5,HNRNPA0,HNRNPH3,HNRNPM,HNRNPUL1,HOXA7,HOXB3,HR,HSPA8,ICE1,IER2,ILF3,INO80,INS…
GO:BP	dendritic spine development	GO:0060996	3826156506333872	CPEB3,HDAC6,IQSEC1,LPAR1,LRP8,MEF2C,NLGN2,TANC2
GO:BP	melanin metabolic process	GO:0006582	3894542860371585	APPL1,ATP7A,RAPGEF2,WNT5A
GO:BP	positive regulation of macrophage cytokine production	GO:0060907	3894542860371585	GPRC5B,SIRT1,WNT5A
GO:BP	negative regulation of histone methylation	GO:0031061	3894542860371585	DNMT3B,JARID2,MLLT6,SIRT1
GO:BP	pyramidal neuron development	GO:0021860	3894542860371585	ATP7A,DCLK2,ZMIZ1
GO:BP	inflammatory cell apoptotic process	GO:0006925	3894542860371585	MEF2C,PIK3CB,SIRT1,TCP1
GO:BP	atrioventricular valve morphogenesis	GO:0003181	3894542860371585	BMPR2,MDM4,SMAD4,SOX4
GO:BP	regulation of hydrogen peroxide-induced cell death	GO:1903205	3894542860371585	FBXO7,HDAC6,NR4A3,STK26
GO:BP	cellular homeostasis	GO:0019725	3894542860371585	ANK2,ANO1,ATP2B2,ATP2B4,ATP7A,CLCN6,EFNA5,EPHA5,ERP44,F2R,IMMT,KLF7,NQO1,NUCKS1,P2RX7,PIK3CB,PLG,PPP3CB,RASA3,SIN3A,SIRT1,SLC1A3,SLC37A4,SLC4A3,SLC9A8,SMAD4,SMARCA4,SOX4,STEAP2,STXBP4,TNS2,TRPC3,WNT5A
GO:BP	glycerolipid biosynthetic process	GO:0045017	3992605485507559	AGPAT4,GK,INPP5E,INPP5F,KAT5,LCLAT1,LDLR,MTMR2,MTMR4,PIGN,PIGQ,PIK3CB,SH3YL1,SREBF1,VAC14
GO:BP	BMP signaling pathway	GO:0030509	3999901406570634	ACVR2B,BMPR2,NEO1,NOTCH2,RUNX2,SKI,SKIL,SMAD4,SMAD5,WNT5A,XIAP
GO:BP	cellular response to steroid hormone stimulus	GO:0071383	3999901406570634	ARID1A,CLOCK,DAB2,HDAC6,HSPA8,KLF9,NR4A3,PARP1,RBFOX2,SIRT1,SKP2,SMARCA4,ZMIZ1
GO:BP	positive regulation of cell migration	GO:0030335	4.02476e+16	ATP7A,BMPR2,CGA,CLASP2,CPNE3,DAB2,DOCK4,F2R,FOXO4,HDAC6,IL6R,INSR,IQSEC1,LPAR1,MGAT5,MYADM,NR4A3,PIK3CB,PRKCA,RAPGEF2,SASH1,SIRT1,SMO,SSH2,WNT5A
GO:BP	positive regulation of molecular function	GO:0044093	4.02476e+16	ACVR2B,AKAP9,ANK2,ANTXR1,ATP2B4,ATP7A,AXIN2,BMPR2,CAB39L,CD200,CDC14B,CHTF18,CLOCK,DDR1,DENND1A,DLG3,EFNA5,EPHA5,F2R,FYN,FZD5,GNB5,GPRC5B,HDAC6,HIP1,HMBOX1,IL6R,INCENP,INSR,IQSEC1,IRAK1,LGR4,LIMS1,LPAR1,LRP6,LRP8,MAP3K5,MEF2C,MOB3A,MOB3B,MYO9A,P2RX7,PARP1,PIK3CB,RAPGEF1,RAPGEF2,RASA1,SASH1,SIRT1,SKI,SLC37A4,SMARCA4,SMO,SOS1,TCP1,TIAM2,TRAPPC9,VAC14,WNT5A
GO:BP	glial cell development	GO:0021782	4.02476e+16	B4GALT5,KRAS,LDLR,LPAR1,MED12,NKX6-2,SKI,SMO,SOX4
GO:BP	platelet-derived growth factor receptor signaling pathway	GO:0048008	4032159040960812	CLASP2,CSPG4,HIP1,LRIG2,NR4A3,RAPGEF1
GO:BP	skeletal system morphogenesis	GO:0048705	405814969864665	ACVR2B,AXIN2,BMPR2,DHRS3,FBN2,FREM1,HOXA7,HOXB3,MED12,MEF2C,P2RX7,RUNX2,SKI,TULP3
GO:BP	alcohol biosynthetic process	GO:0046165	405814969864665	APOB,CYP51A1,DAB2,GFI1,H6PD,IDI2,LSS,PCBD2,SRD5A3,SREBF1
GO:BP	regulation of microtubule-based process	GO:0032886	4.07133e+16	AKAP9,CCSAP,CFAP69,CLASP2,DIXDC1,DYRK1A,EFNA5,HDAC6,KIF15,KIF3A,MPDZ,PLK4,SIRT1,SPAST,XPO1
GO:BP	morphogenesis of a branching epithelium	GO:0061138	4080999182086252	BTBD7,DDR1,FZD5,KRAS,LGR4,MKS1,PLXNA1,SMAD4,SMO,SPRY1,TBX2,WNT5A
GO:BP	demethylation	GO:0070988	4150386064210677	CYP51A1,HR,JARID2,KDM3B,PHF2,TET2,USP7
GO:BP	immune system development	GO:0002520	4150386064210677	ATP7A,CBFB,CDKN1C,DHTKD1,FASN,FBXO7,FOS,FUT10,FZD5,GFI1,HOXA7,HOXB3,IL6R,JARID2,KAT5,KLF6,LOXL3,MEF2C,NCOA6,NOTCH2,PARP1,PKNOX1,PPP3CB,PRKCA,PRRC2C,PTGER4,RBFOX2,RUNX1,RUNX2,SETD1A,SIN3A,SIRT1,SLC37A4,SMAD5,SOS1,SOX4,TET2,WASF2,WDR7,WNT5A,ZMIZ1
GO:BP	axis specification	GO:0009798	4.17707e+16	AXIN2,FZD5,NOTCH2,SKI,SMAD4,SMO,TDRD6,WNT5A
GO:BP	hair follicle development	GO:0001942	4.17707e+16	ATP7A,HPSE,LDB2,LGR4,SMAD4,SMO,SOS1,WNT5A
GO:BP	secretion by cell	GO:0032940	4177874391619951	ACVR2B,ANO1,ASIC1,CD200,CD2AP,CGA,CLASP2,CLOCK,CPLX1,CYB5R4,CYP51A1,DAB2,EFNA5,EPHA5,F2R,HADH,ICA1,ITSN1,KLF7,MEF2C,MYH10,NLGN2,NR4A3,P2RX7,PPP3CB,RFX3,RIMS2,SMAD4,SOX4,SREBF1,STEAP2,STXBP4,STXBP5,STXBP5L
GO:BP	negative regulation of neuron death	GO:1901215	4229489353264787	CD200,F2R,FBXO7,KRAS,MEF2C,NAIP,NDNF,NR4A3,OXR1,PCDHGC3,RASA1,SET,SIRT1
GO:BP	protein-containing complex localization	GO:0031503	4273939760231673	AKAP9,CPLX1,DLG3,HIP1,ICK,IFT81,IFT88,KIF5A,SFPQ,SGCD,XPO1
GO:BP	secondary metabolite biosynthetic process	GO:0044550	4380465710738387	APPL1,ATP7A,RAPGEF2,WNT5A
GO:BP	renal water absorption	GO:0070295	4393886574671445	AQP3,MLLT6
GO:BP	vitellogenesis	GO:0007296	4393886574671445	SOS1,ZMIZ1
GO:BP	triglyceride mobilization	GO:0006642	4393886574671445	APOB,SIRT1
GO:BP	L-aspartate import across plasma membrane	GO:0140009	4393886574671445	SLC1A3,SLC1A4
GO:BP	epithelial cell proliferation involved in renal tubule morphogenesis	GO:2001013	4393886574671445	LGR4,MEF2C
GO:BP	positive regulation of behavioral fear response	GO:2000987	4393886574671445	MEF2C,NPAS2
GO:BP	axo-dendritic transport	GO:0008088	4393886574671445	HDAC6,HSPA8,KIF1B,KIF3A,KIF5A,SFPQ,SPAST
GO:BP	radial glia guided migration of Purkinje cell	GO:0021942	4393886574671445	RBFOX2,RERE
GO:BP	histone H3-K79 methylation	GO:0034729	4393886574671445	DOT1L,MLLT6
GO:BP	cell proliferation involved in heart valve development	GO:2000793	4393886574671445	BMPR2,SMAD4
GO:BP	macromolecule localization	GO:0033036	4405974782954076	ACVR2B,ANK2,ANO1,AP1S2,APOB,APPL1,ARFGAP2,ATP11B,ATP2B4,ATXN3,AXIN2,BBS9,BCLAF1,CD200,CD2AP,CENPF,CEP135,CHML,CLASP2,CLOCK,CPLX1,CYB5R4,CYP51A1,DAB2,DCLK2,DENND1A,DLG3,EFNA5,EPHA5,F2R,FBL,FBN2,FBXO7,FCHO2,FUT10,FYN,FZD5,GNGT1,GPC2,HADH,HDAC6,HDAC8,HIP1,HPSE,HSPA1L,HSPA8,ICA1,ICE1,INPP5E,ITSN1,JARID2,KIF3A,KIF5A,KLF7,KPNA6,LDLR,LIMS1,LRAT,LRBA,LRIG2,LRP6,LZTFL1,MCM9,MTCL1,MVB12B,MYADM,MYH10,NLGN2,…
GO:BP	cellular aromatic compound metabolic process	GO:0006725	4.4616e+16	ACVR2B,AGO4,AHNAK,ALDH6A1,APPL1,AQR,ARID1A,ARID1B,ARID3B,ASXL2,ATP2B4,ATP7A,ATXN1,ATXN3,AXIN2,BCLAF1,BEND3,BMPR2,BPTF,BRD2,CBFB,CBX2,CD200,CDC14B,CDK14,CDKN1C,CDYL2,CENPF,CGA,CHD3,CHTF18,CIRBP,CITED4,CLOCK,CNOT6,CPEB3,CTPS2,DAB2,DAZAP1,DHTKD1,DIS3L2,DNMT3B,DONSON,DOT1L,DYRK1A,EBF1,EBF3,EPHA5,EWSR1,EYA3,F2R,FAAP100,FAM168A,FAN1,FBL,FOS,FOXO4,FUS,FZD5,GATAD2B,GFI1,HCFC1,HDAC6,HDAC8,HEXIM1,HIRA,HMBO…
GO:BP	circadian rhythm	GO:0007623	4.4616e+16	CLOCK,DYRK1A,KAT5,KLF9,LGR4,NPAS2,PPP1CB,RAI1,SFPQ,SIN3A,SIRT1,SREBF1,USP7
GO:BP	dendrite morphogenesis	GO:0048813	4529635272736215	FARP1,FYN,HDAC6,KLF7,LRP8,MEF2A,RAPGEF2,RBFOX2,RERE,TANC2
GO:BP	peptidyl-lysine trimethylation	GO:0018023	4562692425777611	BEND3,SETD1A,SETD1B,SETD5,SIRT1,TET2
GO:BP	morphogenesis of an epithelial sheet	GO:0002011	4562692425777611	CLASP2,COL5A1,DDR1,NOTCH2,SOS1,WNT5A
GO:BP	regulation of steroid metabolic process	GO:0019218	4562692425777611	APOB,CGA,DAB2,GFI1,H6PD,LDLR,SIRT1,SREBF1
GO:BP	alcohol metabolic process	GO:0006066	4562692425777611	APOB,CYP51A1,DAB2,DHRS3,GFI1,GK,H6PD,IDI2,INPP5E,LDLR,LRAT,LSS,MTMR2,OSBPL1A,PCBD2,SQLE,SRD5A3,SREBF1,TPK1
GO:BP	positive regulation of vascular associated smooth muscle cell migration	GO:1904754	4613672890346752	ATP7A,DOCK4,NR4A3
GO:BP	single strand break repair	GO:0000012	4613672890346752	PARP1,SIRT1,TDP1
GO:BP	epigenetic maintenance of chromatin in transcription-competent conformation	GO:0045815	4613672890346752	ARID1A,ARID1B,PHF2
GO:BP	positive regulation of bone mineralization	GO:0030501	4.6534e+16	ACVR2B,BMPR2,FBN2,MEF2C,P2RX7
GO:BP	double-strand break repair via homologous recombination	GO:0000724	4704890253215788	FAN1,FUS,INO80,KAT5,LIG3,MCM9,NUCKS1,PARP1,POGZ,RAD21,SFPQ
GO:BP	regulation of ossification	GO:0030278	4719140103349711	ACVR2B,BMPR2,DHRS3,FBN2,MEF2C,P2RX7,PTGER4,RUNX2,WNT5A
GO:BP	negative regulation of mRNA metabolic process	GO:1903312	476762909947511	AXIN2,CIRBP,DYRK1A,FUS,HNRNPA0,METTL16,SECISBP2,SRSF4
GO:BP	regulation of mRNA stability	GO:0043488	476762909947511	AXIN2,CIRBP,CNOT6,CPEB3,DIS3L2,FUS,HNRNPA0,HNRNPM,METTL16,PAN3,PRKCA,SAMD4B
GO:BP	molting cycle process	GO:0022404	476762909947511	ATP7A,HPSE,LDB2,LGR4,SMAD4,SMO,SOS1,WNT5A
GO:BP	hair cycle process	GO:0022405	476762909947511	ATP7A,HPSE,LDB2,LGR4,SMAD4,SMO,SOS1,WNT5A
GO:BP	heterocycle metabolic process	GO:0046483	4.80114e+16	ACVR2B,AGO4,AHNAK,ALDH6A1,AQR,ARID1A,ARID1B,ARID3B,ASXL2,ATP2B4,ATP7A,ATXN1,ATXN3,AXIN2,BCLAF1,BEND3,BMPR2,BPTF,BRD2,CBFB,CBX2,CD200,CDC14B,CDK14,CDKN1C,CDYL2,CENPF,CGA,CHD3,CHTF18,CIRBP,CITED4,CLOCK,CNOT6,CPEB3,CTPS2,DAB2,DAZAP1,DHTKD1,DIS3L2,DNMT3B,DONSON,DOT1L,DYRK1A,EBF1,EBF3,EPHA5,EWSR1,EYA3,F2R,FAAP100,FAM168A,FAN1,FBL,FOS,FOXO4,FUS,FZD5,GATAD2B,GFI1,HCFC1,HDAC6,HDAC8,HEXIM1,HIRA,HMBOX1,HMG…
GO:BP	regulation of non-canonical Wnt signaling pathway	GO:2000050	4805774624946074	DAB2,MKS1,WNT5A,ZNRF3
GO:BP	insulin secretion involved in cellular response to glucose stimulus	GO:0035773	4.82836e+16	ANO1,EFNA5,EPHA5,KLF7,PPP3CB,STXBP4
GO:BP	cellular lipid metabolic process	GO:0044255	4.82836e+16	ACADSB,AGPAT4,APOB,B3GNT5,B4GALT5,DHRS3,FADS2,FASN,GK,HADH,IDI2,INPP5E,INPP5F,IVD,KAT5,LCLAT1,LDLR,LRAT,LRP8,LSS,MTMR10,MTMR2,MTMR4,NR4A3,P2RX7,PIGN,PIGQ,PIK3CB,PRKD3,PROCA1,SCD,SH3YL1,SIRT1,SLC27A3,SLC37A4,SRD5A3,SREBF1,TBL1XR1,THEM4,VAC14,ZADH2
GO:BP	nucleotide-excision repair	GO:0006289	4.82836e+16	ATXN3,FAN1,KAT5,POLE,SIRT1,USP7
GO:BP	phosphatidylinositol metabolic process	GO:0046488	4.83062e+16	INPP5E,INPP5F,LCLAT1,MTMR10,MTMR2,MTMR4,PIGN,PIGQ,PIK3CB,SH3YL1,VAC14
GO:BP	positive regulation of locomotion	GO:0040017	4856529208698737	ATP7A,BMPR2,CFAP69,CGA,CLASP2,CPNE3,DAB2,DOCK4,F2R,FOXO4,HDAC6,IL6R,INSR,IQSEC1,LPAR1,MGAT5,MYADM,NR4A3,PIK3CB,PRKCA,RAPGEF2,SASH1,SIRT1,SMO,SSH2,WNT5A
GO:BP	hair cycle	GO:0042633	487407177127253	ATP7A,CLOCK,HPSE,LDB2,LGR4,SMAD4,SMO,SOS1,WNT5A
GO:BP	molting cycle	GO:0042303	487407177127253	ATP7A,CLOCK,HPSE,LDB2,LGR4,SMAD4,SMO,SOS1,WNT5A
GO:BP	positive regulation of establishment of protein localization	GO:1904951	4.97195e+16	ANO1,CD2AP,CEP135,FYN,FZD5,HSPA1L,ICE1,KIF3A,MTCL1,MYH10,NLGN2,P2RX7,PPP3CB,SMO,SOX4,TCP1,YWHAZ
GO:BP	artery development	GO:0060840	4.97195e+16	ACVR2B,APOB,BMPR2,CNTRL,LDLR,SOX4,TBX2,ZMIZ1
GO:BP	skin epidermis development	GO:0098773	4.97195e+16	ATP7A,HPSE,LDB2,LGR4,SMAD4,SMO,SOS1,WNT5A
GO:BP	regulation of chromosome organization	GO:0033044	4.97396e+16	AXIN2,CENPF,HDAC8,HMBOX1,INO80,KAT5,PARP1,RAD21,SFPQ,SIN3A,TCP1,USP7,YLPM1
GO:BP	homeostasis of number of cells	GO:0048872	4976234342375883	F2R,KRAS,LGR4,MEF2C,P2RX7,PIK3CB,PKNOX1,PPP3CB,RBFOX2,SKIL,SLC37A4,SMAD5,SMO,SOS1,SOX4,XIAP
GO:BP	recombinational repair	GO:0000725	4976234342375883	FAN1,FUS,INO80,KAT5,LIG3,MCM9,NUCKS1,PARP1,POGZ,RAD21,SFPQ
GO:BP	forebrain neuron differentiation	GO:0021879	4976406639515329	ATP7A,DCLK2,NDNF,RAPGEF2,ZMIZ1

## Sheet: Tabelle2
source	term_name	term_id	adjusted_p_value	intersections
GO:BP	RNA processing	GO:0006396	7.47399e+07	CSDC2,GEMIN2,SCARNA1,SCARNA12,SCARNA2,SCARNA20,SCARNA21,SCARNA4,SCARNA5,SCARNA7,SCARNA8,SNORA11C,SNORA13,SNORA16A,SNORA16B,SNORA17B,SNORA20,SNORA21,SNORA22,SNORA24,SNORA2A,SNORA2B,SNORA2C,SNORA3A,SNORA44,SNORA48,SNORA49,SNORA51,SNORA52,SNORA54,SNORA5A,SNORA5B,SNORA60,SNORA63,SNORA65,SNORA67,SNORA71A,SNORA71B,SNORA73A,SNORA77,SNORA78,SNORA8,SNORA84,SNORA9,SNORD105B,SNORD110,SNORD116-1,SNORD116-6,S…
