# Supplementary material for: Insights into Gene Regulation under Temozolomide-Promoted Cellular Dormancy and Its Connection to Stemness in Human Glioblastoma
Source: Cells. 2023 May 27;12(11):1491. doi: 10.3390/cells12111491 (PMC10252797; doi:10.3390/cells12111491)
Supplement: Supplementary file 1 [file cells-12-01491-s001.zip › Table S4_GSEA_dormancy_exit_TMZ_versus_DMSO_regulated_significant.xlsx]

## Sheet: Tabelle1
source	term_name	term_id	adjusted_p_value	intersections
GO:BP	peptide antigen assembly with MHC protein complex	GO:0002501	5715452730289694	HLA-DPB1,HLA-DQA1,HLA-DQA2,HLA-DRB5,TAPBP
GO:BP	MHC protein complex assembly	GO:0002396	5715452730289694	HLA-DPB1,HLA-DQA1,HLA-DQA2,HLA-DRB5,TAPBP
GO:BP	developmental process	GO:0032502	5715452730289694	ABI2,ACP6,ADARB1,AKNA,ALDH6A1,ANKS1A,ARRB2,ASPRV1,ASTN1,BBS12,BNC2,BTBD3,BZW2,C14ORF93,C1QL1,CDH11,CFAP54,CFAP58,CHD2,CHD7,CHKB,CHN1,CLEC4D,CMTM5,CNP,CPEB3,CRYGN,CTHRC1,DAAM2,DCT,DDIT4,DHRS3,EDNRB,EFEMP1,EMP2,EPHA3,EXOC5,FADS1,FAT3,FBL,FCRLA,FGF12,FZD7,GPM6B,GPR37,HAND2,HDAC4,HDAC6,HEXIM1,HIP1,HMGB2,HNRNPD,ID3,IGF1,IGF2BP2,IKBKB,IMMP2L,IRAK3,KIF3A,KMT2E,LMBR1,LRIG2,LRTM1,MAOB,MAP2,MBD5,MEGF8,MEGF…
GO:BP	nervous system development	GO:0007399	5715452730289694	ABI2,ADARB1,AKNA,ANKS1A,ARRB2,ASTN1,BTBD3,BZW2,C1QL1,CDH11,CHD7,CHN1,CNP,CPEB3,CTHRC1,DAAM2,DCT,DDIT4,EDNRB,EPHA3,FAT3,FGF12,FZD7,GPM6B,GPR37,HAND2,HDAC4,HDAC6,HMGB2,HNRNPD,ID3,IGF2BP2,IMMP2L,LRIG2,LRTM1,MAOB,MAP2,MBD5,MEGF8,NAIP,NFIA,NLGN1,OPHN1,PCDH18,PLP1,PRKD1,ROBO1,SALL4,SECISBP2,SEMA5A,SHROOM4,SMARCC2,SNCA,SOCS2,SOX5,SOX6,SRGAP2,SZT2,TCF12,TRPV4,VPS51
GO:BP	response to oxygen-containing compound	GO:1901700	8125846372751438	AKAP9,ARRB2,ATP1A1,CDK19,CNP,CPEB3,CRHBP,DDIT4,EDNRB,EPHA3,FMO1,FZD7,GLRA2,GPR37,HAND2,HDAC6,HMGB2,HNRNPD,ID3,IGF1,IL36RN,IRAK3,ITPR2,MAOB,MBD5,NET1,NFKB1,NUCKS1,PLA2G6,PRKD1,RPS3,SASH1,SCD,SIPA1,SLC27A1,SMAD2,SNCA,SOCS2,SORBS1,SPIDR,TGFBR3,TRPV4,TYR,VWA2,ZBED3
GO:BP	multicellular organismal process	GO:0032501	8125846372751438	ABI2,ACP6,ADARB1,AFAP1L2,AKAP9,AKNA,ANKS1A,ARHGAP42,ARRB2,ASIC1,ASTN1,ATP1A1,BBS12,BNC2,BST2,BTBD3,BZW2,C1QL1,CAMTA1,CDH11,CFAP54,CFAP58,CHD7,CHN1,CLEC4D,CNP,CPEB3,CRHBP,CROCC,CRYGN,CTHRC1,DAAM2,DCT,DDIT4,DHRS3,DOCK4,EDNRB,EFEMP1,EMP2,EPHA3,FAT3,FBL,FGF12,FZD7,GLRA2,GPM6B,GPR155,GPR37,GRIK2,GRPR,HAND2,HDAC4,HDAC6,HEXIM1,HLA-DPB1,HMGB2,HNRNPD,ID3,IGF1,IGF2BP2,IKBKB,IL36RN,IMMP2L,IRAK3,KMT2E,LMBR1,…
GO:BP	positive regulation of biological process	GO:0048518	8125846372751438	AAK1,ABI2,ADARB1,AFAP1L2,AIFM2,AKAP9,AKNA,ALPK1,ANKFY1,ARRB2,ATP1A1,BST2,C14ORF93,C8B,CADPS2,CAMTA1,CD99L2,CDK19,CHD7,CLEC4D,CPEB3,CROCC,CTHRC1,DAAM2,DCT,DDIT4,DOCK4,EBF3,EDNRB,EMP2,EPHA3,FAM170A,FANCB,FCGR1A,FGF12,FZD7,GPM6B,GPR37,GRIK2,HAND2,HDAC4,HDAC6,HEXIM1,HIP1,HLA-DPB1,HLA-DQA1,HLA-DQA2,HLA-DRB5,HMGB2,HNRNPD,ID3,IGF1,IGF2BP2,IKBKB,ILF2,IRAK3,KIF3A,KMT2E,LRIG2,MAML2,MAOB,MAP2,MBD5,MEGF8,MIT…
GO:BP	biological regulation	GO:0065007	1.05947e+16	AAK1,ABI2,ADARB1,AFAP1L2,AHNAK,AIFM2,AKAP9,AKNA,ALPK1,ANKDD1A,ANKFY1,ANKS1A,ARHGAP42,ARRB2,ASIC1,ATP1A1,ATP9B,BBS12,BNC2,BST2,BZW2,C14ORF93,C8B,CADPS2,CALML4,CAMTA1,CD99L2,CDH11,CDK18,CDK19,CFAP58,CHD7,CHN1,CLEC4D,CMTM5,CNP,COG7,CPEB3,CRHBP,CROCC,CTHRC1,CTNNAL1,DAAM2,DCT,DDIT4,DHRS3,DOCK4,DONSON,EBF3,EDNRB,EFEMP1,EMP2,EPHA3,FADS1,FAM170A,FANCB,FAT3,FBXO2,FCGR1A,FCRLA,FGF12,FZD7,GLRA2,GMDS,GPHN,GP…
GO:BP	regulation of signal transduction	GO:0009966	1.05947e+16	AAK1,AFAP1L2,AKAP9,ALPK1,ANKS1A,ARHGAP42,ARRB2,BST2,CAMTA1,CHN1,CLEC4D,CRHBP,CTHRC1,DAAM2,DDIT4,DHRS3,EMP2,FZD7,GPR37,HAND2,HDAC6,HEXIM1,HIP1,HMGB2,IGF1,IKBKB,IL36RN,IRAK3,LRIG2,MBD5,MEGF8,MOB3B,MTMR4,NAIP,NET1,NFKB1,NLGN1,NPRL3,NTS,NUCKS1,OPHN1,PCID2,PDE10A,PHLPP1,PLA2G6,PLEKHA4,PRKD1,RASIP1,ROBO1,RPS3,SASH1,SEC13,SEMA5A,SIPA1,SKP2,SMAD2,SNCA,SOCS2,SORBS1,SRGAP2,STARD13,SZT2,TGFBR3,TLE1,TRPV4,VW…
GO:BP	generation of neurons	GO:0048699	1.05947e+16	ABI2,ADARB1,AKNA,ANKS1A,ASTN1,BTBD3,C1QL1,CDH11,CHN1,CNP,CPEB3,CTHRC1,DCT,DDIT4,EDNRB,EPHA3,FAT3,FZD7,GPM6B,GPR37,HAND2,HDAC6,ID3,LRIG2,LRTM1,MAP2,MEGF8,NLGN1,OPHN1,PLP1,PRKD1,ROBO1,SECISBP2,SEMA5A,SOCS2,SOX5,SRGAP2,SZT2,TCF12,TRPV4
GO:BP	regulation of cell communication	GO:0010646	1.05947e+16	AAK1,AFAP1L2,AKAP9,ALPK1,ANKS1A,ARHGAP42,ARRB2,ASIC1,BST2,CAMTA1,CDH11,CHD7,CHN1,CLEC4D,CPEB3,CRHBP,CTHRC1,DAAM2,DDIT4,DHRS3,EMP2,FGF12,FZD7,GPR37,GRIK2,HAND2,HDAC6,HEXIM1,HIP1,HMGB2,IGF1,IKBKB,IL36RN,IRAK3,LRIG2,MBD5,MEGF8,MOB3B,MTMR4,NAIP,NET1,NFKB1,NLGN1,NPRL3,NTS,NUCKS1,OPHN1,PCID2,PDE10A,PHLPP1,PLA2G6,PLEKHA4,PRKD1,RASIP1,ROBO1,RPS3,SASH1,SEC13,SEMA5A,SIPA1,SKP2,SMAD2,SNCA,SOCS2,SORBS1,SRGAP…
GO:BP	regulation of signaling	GO:0023051	1.05947e+16	AAK1,AFAP1L2,AKAP9,ALPK1,ANKS1A,ARHGAP42,ARRB2,ASIC1,BST2,CAMTA1,CDH11,CHD7,CHN1,CLEC4D,CPEB3,CRHBP,CTHRC1,DAAM2,DDIT4,DHRS3,EMP2,FGF12,FZD7,GPR37,GRIK2,HAND2,HDAC6,HEXIM1,HIP1,HMGB2,IGF1,IKBKB,IL36RN,IRAK3,LRIG2,MBD5,MEGF8,MOB3B,MTMR4,NAIP,NET1,NFKB1,NLGN1,NPRL3,NTS,NUCKS1,OPHN1,PCID2,PDE10A,PHLPP1,PLA2G6,PLEKHA4,PRKD1,RASIP1,ROBO1,RPS3,SASH1,SEC13,SEMA5A,SIPA1,SKP2,SMAD2,SNCA,SOCS2,SORBS1,SRGAP…
GO:BP	regulation of response to stimulus	GO:0048583	1.05947e+16	AAK1,AFAP1L2,AIFM2,AKAP9,AKNA,ALPK1,ANKS1A,ARHGAP42,ARRB2,BST2,C8B,CAMTA1,CDK19,CHN1,CLEC4D,CRHBP,CTHRC1,DAAM2,DDIT4,DHRS3,EDNRB,EMP2,FANCB,FCGR1A,FZD7,GPR37,HAND2,HDAC4,HDAC6,HEXIM1,HIP1,HLA-DPB1,HMGB2,IGF1,IKBKB,IL36RN,IRAK3,LRIG2,MBD5,MEGF8,MOB3B,MTMR4,NAIP,NEAT1,NET1,NFKB1,NLGN1,NPRL3,NTS,NUCKS1,OPHN1,PCID2,PDE10A,PHLPP1,PLA2G6,PLEKHA4,PNKP,PRKD1,RASIP1,ROBO1,RPS3,RTEL1,SASH1,SEC13,SEMA5A,SIP…
GO:BP	MHC class II protein complex assembly	GO:0002399	1.05947e+16	HLA-DPB1,HLA-DQA1,HLA-DQA2,HLA-DRB5
GO:BP	peptide antigen assembly with MHC class II protein complex	GO:0002503	1.05947e+16	HLA-DPB1,HLA-DQA1,HLA-DQA2,HLA-DRB5
GO:BP	neurogenesis	GO:0022008	1.05947e+16	ABI2,ADARB1,AKNA,ANKS1A,ASTN1,BTBD3,C1QL1,CDH11,CHD7,CHN1,CNP,CPEB3,CTHRC1,DAAM2,DCT,DDIT4,EDNRB,EPHA3,FAT3,FZD7,GPM6B,GPR37,HAND2,HDAC6,HMGB2,ID3,LRIG2,LRTM1,MAP2,MEGF8,NLGN1,OPHN1,PLP1,PRKD1,ROBO1,SECISBP2,SEMA5A,SOCS2,SOX5,SOX6,SRGAP2,SZT2,TCF12,TRPV4
GO:BP	cellular response to oxygen-containing compound	GO:1901701	1.26295e+16	AKAP9,ARRB2,CDK19,CPEB3,CRHBP,DDIT4,EDNRB,EPHA3,FZD7,GLRA2,GPR37,HAND2,HDAC6,HMGB2,HNRNPD,ID3,IGF1,IL36RN,ITPR2,MBD5,NET1,NFKB1,NUCKS1,PLA2G6,PRKD1,RPS3,SASH1,SIPA1,SLC27A1,SNCA,SOCS2,SORBS1,SPIDR,VWA2
GO:BP	phosphorus metabolic process	GO:0006793	1298800675877271	AAK1,ABI2,ACP6,ACSS1,ADARB1,AFAP1L2,AKAP9,ALPK1,ARRB2,ATP1A1,CAMTA1,CDK18,CDK19,CHKB,CNP,DDIT4,DPYS,EDNRB,EFEMP1,EMP2,EPHA3,FADS1,FCGR1A,FZD7,GMDS,GPHN,HDAC4,HDAC6,HEXIM1,IGF1,IKBKB,IRAK3,LCLAT1,LHPP,LIPE,MOB3B,MOK,MTMR4,NEIL1,PDE10A,PHLPP1,PKN3,PLA2G6,PNKP,PRKD1,RASIP1,ROBO1,ROPN1,RPS3,SASH1,SKP2,SLC25A16,SLC26A2,SLC27A1,SLC44A1,SMAD2,SNCA,SOCS2,SPDYE1,SPDYE2,SPDYE5,TGFBR3,WARS,ZBED3
GO:BP	system development	GO:0048731	1.35986e+16	ABI2,ACP6,ADARB1,AKNA,ANKS1A,ARRB2,ASTN1,BNC2,BTBD3,BZW2,C1QL1,CDH11,CHD7,CHN1,CLEC4D,CNP,CPEB3,CRYGN,CTHRC1,DAAM2,DCT,DDIT4,DHRS3,EDNRB,EFEMP1,EMP2,EPHA3,FAT3,FGF12,FZD7,GPM6B,GPR37,HAND2,HDAC4,HDAC6,HEXIM1,HMGB2,HNRNPD,ID3,IGF1,IGF2BP2,IMMP2L,IRAK3,KMT2E,LRIG2,LRTM1,MAOB,MAP2,MBD5,MEGF8,MITF,NAIP,NFIA,NLGN1,NPRL3,OPHN1,PCDH18,PCID2,PCSK5,PHLPP1,PLAC1,PLP1,PRKD1,RAI1,RASIP1,ROBO1,RPS14,SALL4,SAS…
GO:BP	multicellular organism development	GO:0007275	1.45482e+16	ABI2,ACP6,ADARB1,AKNA,ANKS1A,ARRB2,ASTN1,BNC2,BTBD3,BZW2,C1QL1,CDH11,CHD7,CHN1,CLEC4D,CNP,CPEB3,CRYGN,CTHRC1,DAAM2,DCT,DDIT4,DHRS3,EDNRB,EFEMP1,EMP2,EPHA3,FAT3,FGF12,FZD7,GPM6B,GPR37,HAND2,HDAC4,HDAC6,HEXIM1,HMGB2,HNRNPD,ID3,IGF1,IGF2BP2,IKBKB,IMMP2L,IRAK3,KMT2E,LMBR1,LRIG2,LRTM1,MAOB,MAP2,MBD5,MEGF8,MITF,NAIP,NFIA,NLGN1,NPRL3,OPHN1,PCDH18,PCID2,PCSK5,PHLPP1,PLAC1,PLP1,PRKD1,RAI1,RASIP1,ROBO1,RPL…
GO:BP	regulation of biological process	GO:0050789	1.45482e+16	AAK1,ABI2,ADARB1,AFAP1L2,AHNAK,AIFM2,AKAP9,AKNA,ALPK1,ANKDD1A,ANKFY1,ANKS1A,ARHGAP42,ARRB2,ASIC1,ATP1A1,BBS12,BNC2,BST2,BZW2,C14ORF93,C8B,CADPS2,CAMTA1,CD99L2,CDH11,CDK18,CDK19,CFAP58,CHD7,CHN1,CLEC4D,CMTM5,CPEB3,CRHBP,CROCC,CTHRC1,CTNNAL1,DAAM2,DCT,DDIT4,DHRS3,DOCK4,DONSON,EBF3,EDNRB,EFEMP1,EMP2,EPHA3,FADS1,FAM170A,FANCB,FAT3,FBXO2,FCGR1A,FCRLA,FGF12,FZD7,GLRA2,GMDS,GPM6B,GPR155,GPR37,GRIK2,GRPR…
GO:BP	positive regulation of cellular process	GO:0048522	1.51125e+16	AAK1,ABI2,AFAP1L2,AIFM2,AKAP9,AKNA,ALPK1,ANKFY1,ARRB2,BST2,CADPS2,CAMTA1,CD99L2,CDK19,CHD7,CLEC4D,CPEB3,CROCC,CTHRC1,DAAM2,DCT,DDIT4,DOCK4,EBF3,EDNRB,EMP2,EPHA3,FAM170A,FANCB,FCGR1A,FZD7,GPR37,GRIK2,HAND2,HDAC4,HDAC6,HEXIM1,HIP1,HLA-DPB1,HLA-DQA1,HLA-DQA2,HLA-DRB5,HMGB2,HNRNPD,ID3,IGF1,IKBKB,ILF2,KIF3A,KMT2E,LRIG2,MAML2,MAOB,MAP2,MBD5,MEGF8,MITF,MOB3B,MYH10,NAIP,NEAT1,NET1,NFIA,NFKB1,NLGN1,NPAS3,…
GO:BP	phosphate-containing compound metabolic process	GO:0006796	1.51125e+16	AAK1,ABI2,ACP6,ACSS1,ADARB1,AFAP1L2,AKAP9,ALPK1,ARRB2,ATP1A1,CAMTA1,CDK18,CDK19,CHKB,CNP,DDIT4,DPYS,EDNRB,EFEMP1,EMP2,EPHA3,FADS1,FCGR1A,FZD7,GPHN,HDAC4,HDAC6,HEXIM1,IGF1,IKBKB,IRAK3,LCLAT1,LHPP,LIPE,MOB3B,MOK,MTMR4,NEIL1,PDE10A,PHLPP1,PKN3,PLA2G6,PNKP,PRKD1,RASIP1,ROBO1,ROPN1,RPS3,SASH1,SKP2,SLC25A16,SLC26A2,SLC27A1,SLC44A1,SMAD2,SNCA,SOCS2,SPDYE1,SPDYE2,SPDYE5,TGFBR3,WARS,ZBED3
GO:BP	anatomical structure development	GO:0048856	1.51125e+16	ABI2,ACP6,ADARB1,AKNA,ANKS1A,ARRB2,ASPRV1,ASTN1,BNC2,BTBD3,BZW2,C14ORF93,C1QL1,CDH11,CFAP58,CHD2,CHD7,CHKB,CHN1,CLEC4D,CMTM5,CNP,CPEB3,CRYGN,CTHRC1,DAAM2,DCT,DDIT4,DHRS3,EDNRB,EFEMP1,EMP2,EPHA3,EXOC5,FAT3,FGF12,FZD7,GPM6B,GPR37,HAND2,HDAC4,HDAC6,HEXIM1,HMGB2,HNRNPD,ID3,IGF1,IGF2BP2,IKBKB,IMMP2L,IRAK3,KIF3A,KMT2E,LMBR1,LRIG2,LRTM1,MAOB,MAP2,MBD5,MEGF8,MEGF9,MITF,MYH10,NAIP,NFIA,NLGN1,NPRL3,OPHN1,P…
GO:BP	negative regulation of biological process	GO:0048519	1.51125e+16	ADARB1,AIFM2,AKNA,ARHGAP42,ARRB2,ASIC1,ATP1A1,BBS12,BST2,CHD7,CMTM5,CPEB3,CRHBP,CTHRC1,DAAM2,DDIT4,DHRS3,DOCK4,DONSON,EDNRB,EFEMP1,EPHA3,FANCB,FAT3,FZD7,GPM6B,GPR37,GRIK2,HAND2,HDAC4,HDAC6,HDAC8,HELZ,HEXIM1,HMGB2,HNRNPD,ID3,IFITM2,IFITM3,IGF1,IGF2BP2,IKBKB,IL36RN,IRAK3,ITPR2,JAZF1,LRIG2,MAOB,MAP2,MEGF8,MIR17,MIR222,MIR30C1,MIR340,MIR454,MIR494,MIR573,MIR576,MIR577,MIR624,MIR744,MIR873,MITF,MTMR4,…
GO:BP	regulation of cellular protein metabolic process	GO:0032268	2.23903e+16	ADARB1,AFAP1L2,AKAP9,ARRB2,BST2,BZW2,CAMTA1,CPEB3,DDIT4,EDNRB,EMP2,FBXO2,FCGR1A,HDAC4,HDAC6,HDAC8,HEXIM1,HIP1,HNRNPD,IGF1,IGF2BP2,IKBKB,IRAK3,KMT2E,LRIG2,MOB3B,MTG1,NAIP,NFKB1,OPHN1,PCID2,PHF19,PLA2G6,PNKP,PRKD1,RASIP1,ROBO1,ROPN1,RPL10,RPS14,RPS3,SASH1,SECISBP2,SERPINA5,SKP2,SLC27A1,SNCA,SPDYE1,SPDYE2,SPDYE5,TET1,TRIP12,USP19,WARS,ZBED3
GO:BP	antigen processing and presentation of peptide or polysaccharide antigen via MHC class II	GO:0002504	2.32643e+16	HLA-DPB1,HLA-DQA1,HLA-DQA2,HLA-DQB1,HLA-DRB5
GO:BP	phosphorylation	GO:0016310	2.53312e+16	AAK1,ABI2,ADARB1,AFAP1L2,AKAP9,ALPK1,ARRB2,CDK18,CDK19,CHKB,DDIT4,EDNRB,EFEMP1,EMP2,EPHA3,FCGR1A,FZD7,HDAC4,HDAC6,HEXIM1,IGF1,IKBKB,IRAK3,LIPE,MOB3B,MOK,PKN3,PLA2G6,PNKP,PRKD1,RASIP1,ROBO1,ROPN1,RPS3,SASH1,SKP2,SLC27A1,SMAD2,SNCA,SOCS2,SPDYE1,SPDYE2,SPDYE5,TGFBR3,WARS,ZBED3
GO:BP	locomotion	GO:0040011	2546992567057256	ABI2,ADARB1,ANKS1A,ARRB2,ASTN1,BST2,CD99L2,CFAP54,CFAP58,CHN1,CMTM5,CTHRC1,DAAM2,DDIT4,DOCK4,EDNRB,EMP2,EPHA3,FAT3,GPR37,HAND2,HDAC4,HDAC6,HMGB2,IGF1,LRIG2,LRTM1,MEGF8,MEGF9,MITF,NET1,OPHN1,PKN3,PLA2G6,PLP1,PRKD1,ROBO1,ROPN1,SASH1,SEMA5A,SNCA,SRGAP2,STARD13,TGFBR3,TRPV4
GO:BP	behavior	GO:0007610	2546992567057256	ADARB1,ARRB2,ASIC1,ASTN1,BBS12,C1QL1,CHD7,CNP,CPEB3,CRHBP,EDNRB,FGF12,GPR37,GRIK2,GRPR,HAND2,HDAC4,MBD5,NLGN1,PLA2G6,SNCA
GO:BP	melanin biosynthetic process from tyrosine	GO:0006583	2841037706943956	DCT,TYR
GO:BP	neuron development	GO:0048666	2.97096e+16	ABI2,ADARB1,ANKS1A,BTBD3,C1QL1,CDH11,CHN1,CNP,CPEB3,CTHRC1,EDNRB,EPHA3,FAT3,GPM6B,GPR37,HAND2,HDAC6,LRIG2,LRTM1,MAP2,MEGF8,NLGN1,OPHN1,PLP1,PRKD1,ROBO1,SECISBP2,SEMA5A,SRGAP2,SZT2,TRPV4
GO:BP	neuron differentiation	GO:0030182	2.97096e+16	ABI2,ADARB1,ANKS1A,BTBD3,C1QL1,CDH11,CHN1,CNP,CPEB3,CTHRC1,DDIT4,EDNRB,EPHA3,FAT3,FZD7,GPM6B,GPR37,HAND2,HDAC6,ID3,LRIG2,LRTM1,MAP2,MEGF8,NLGN1,OPHN1,PLP1,PRKD1,ROBO1,SECISBP2,SEMA5A,SOCS2,SRGAP2,SZT2,TCF12,TRPV4
GO:BP	protein phosphorylation	GO:0006468	3072236126110886	AAK1,ABI2,ADARB1,AFAP1L2,AKAP9,ALPK1,ARRB2,CDK18,CDK19,DDIT4,EDNRB,EFEMP1,EMP2,EPHA3,FCGR1A,HDAC6,HEXIM1,IGF1,IKBKB,IRAK3,LIPE,MOB3B,MOK,PKN3,PLA2G6,PRKD1,RASIP1,ROBO1,ROPN1,RPS3,SASH1,SLC27A1,SMAD2,SNCA,SPDYE1,SPDYE2,SPDYE5,TGFBR3,WARS,ZBED3
GO:BP	movement of cell or subcellular component	GO:0006928	3072236126110886	ABI2,ADARB1,AKAP9,ANKS1A,ARRB2,ASTN1,ATP1A1,BBS12,BST2,CD99L2,CFAP54,CFAP58,CHN1,CTHRC1,DAAM2,DDIT4,DOCK4,EDNRB,EMP2,EPHA3,FAT3,FGF12,HAND2,HDAC4,HDAC6,HMGB2,IGF1,KIF3A,LRIG2,LRTM1,MAP2,MEGF8,MEGF9,MITF,MYH10,NET1,OPHN1,PKN3,PLP1,PRKD1,RHOT2,ROBO1,ROPN1,SASH1,SEMA5A,SRGAP2,STARD13,TGFBR3,TRPV4
GO:BP	roof of mouth development	GO:0060021	3728261759238592	BNC2,CHD7,DHRS3,HAND2,NPRL3,SMAD2,TGFBR3
GO:BP	regulation of cellular process	GO:0050794	3884410611404958	AAK1,ABI2,ADARB1,AFAP1L2,AHNAK,AIFM2,AKAP9,AKNA,ALPK1,ANKDD1A,ANKFY1,ANKS1A,ARHGAP42,ARRB2,ASIC1,ATP1A1,BBS12,BNC2,BST2,BZW2,CADPS2,CAMTA1,CD99L2,CDH11,CDK18,CDK19,CFAP58,CHD7,CHN1,CLEC4D,CMTM5,CPEB3,CRHBP,CROCC,CTHRC1,CTNNAL1,DAAM2,DCT,DDIT4,DHRS3,DOCK4,DONSON,EBF3,EDNRB,EFEMP1,EMP2,EPHA3,FADS1,FAM170A,FANCB,FAT3,FBXO2,FCGR1A,FCRLA,FGF12,FZD7,GLRA2,GMDS,GPM6B,GPR155,GPR37,GRIK2,GRPR,HAND2,HDAC4,…
GO:BP	negative regulation of cellular process	GO:0048523	4253875793903468	ADARB1,AIFM2,AKNA,ARHGAP42,ARRB2,ASIC1,ATP1A1,BBS12,BST2,CHD7,CMTM5,CPEB3,CRHBP,CTHRC1,DAAM2,DDIT4,DHRS3,DONSON,EDNRB,EFEMP1,EPHA3,FANCB,FAT3,FZD7,GPM6B,GPR37,GRIK2,HAND2,HDAC4,HDAC6,HDAC8,HEXIM1,HMGB2,HNRNPD,ID3,IGF1,IGF2BP2,IKBKB,IL36RN,IRAK3,ITPR2,JAZF1,LRIG2,MAOB,MAP2,MEGF8,MITF,MTMR4,NAIP,NEIL1,NFKB1,NLGN1,NPRL3,OPHN1,PCID2,PDE10A,PHF19,PHLPP1,PLA2G6,PNKP,PRKD1,RASIP1,ROBO1,RPL10,RPS14,RPS3,…
GO:BP	positive regulation of signal transduction	GO:0009967	4253875793903468	AAK1,AFAP1L2,ALPK1,ARRB2,BST2,CAMTA1,CLEC4D,DAAM2,EMP2,FZD7,GPR37,HAND2,HEXIM1,HIP1,IGF1,IKBKB,MBD5,NAIP,NET1,NFKB1,NLGN1,NTS,NUCKS1,PCID2,PLA2G6,PLEKHA4,PRKD1,ROBO1,RPS3,SASH1,SEC13,SEMA5A,SKP2,SMAD2,SORBS1,TGFBR3,TRPV4,ZBED3
GO:BP	negative regulation of cellular protein metabolic process	GO:0032269	4778979142175044	ADARB1,ARRB2,BST2,CPEB3,DDIT4,EDNRB,HDAC6,HDAC8,HEXIM1,HNRNPD,IGF2BP2,IKBKB,IRAK3,LRIG2,NAIP,NFKB1,OPHN1,PCID2,PNKP,RASIP1,RPS3,SERPINA5,SNCA,TRIP12,USP19,WARS,ZBED3
GO:BP	pyrimidine nucleobase catabolic process	GO:0006208	4778979142175044	ALDH6A1,DPYS
GO:BP	fasciculation of sensory neuron axon	GO:0097155	4778979142175044	EPHA3,MEGF8
GO:BP	plasma membrane bounded cell projection organization	GO:0120036	4778979142175044	ABI2,ADARB1,ALPK1,BBS12,BTBD3,CDH11,CFAP54,CFAP58,CHN1,CNP,CPEB3,CROCC,CTHRC1,DAAM2,EMP2,EPHA3,EXOC5,FAT3,GPM6B,GPR37,HDAC4,HDAC6,KIF3A,LRIG2,LRTM1,MAP2,MEGF8,NLGN1,OPHN1,PLP1,PRKD1,ROBO1,ROPN1,SEMA5A,SRGAP2,SZT2,TRPV4
GO:BP	monounsaturated fatty acid metabolic process	GO:1903964	4778979142175044	GLYATL2,SCD
GO:BP	synaptic transmission, dopaminergic	GO:0001963	4778979142175044	ARRB2,CRHBP,SLC6A2,SNCA
GO:BP	thymine catabolic process	GO:0006210	4778979142175044	ALDH6A1,DPYS
GO:BP	positive regulation of metabolic process	GO:0009893	4778979142175044	AFAP1L2,AKAP9,AKNA,ARRB2,C14ORF93,CAMTA1,CHD7,CPEB3,EBF3,EDNRB,EMP2,EPHA3,FAM170A,FANCB,FCGR1A,FZD7,GPR37,HAND2,HDAC4,HDAC6,HIP1,HLA-DPB1,HMGB2,HNRNPD,ID3,IGF1,IGF2BP2,IKBKB,ILF2,IRAK3,KMT2E,MAML2,MAOB,MITF,MOB3B,NEAT1,NFIA,NFKB1,NPAS3,NPRL3,NTS,NUCKS1,PCID2,PHF19,PLA2G6,PLP1,PNKP,PRKD1,PTGES2,RAI1,ROBO1,RPS3,RTEL1,SALL4,SASH1,SCD,SECISBP2,SKP2,SLC27A1,SLC40A1,SMAD2,SMARCC2,SNCA,SORBS1,SPDYE1,SPD…
GO:BP	positive regulation of macromolecule metabolic process	GO:0010604	4778979142175044	AFAP1L2,AKAP9,AKNA,ARRB2,C14ORF93,CAMTA1,CHD7,CPEB3,EBF3,EDNRB,EMP2,FAM170A,FANCB,FCGR1A,FZD7,HAND2,HDAC4,HDAC6,HIP1,HLA-DPB1,HMGB2,HNRNPD,ID3,IGF1,IGF2BP2,IKBKB,ILF2,IRAK3,KMT2E,MAML2,MITF,MOB3B,NEAT1,NFIA,NFKB1,NPAS3,NTS,NUCKS1,PCID2,PHF19,PLA2G6,PLP1,PNKP,PRKD1,PTGES2,RAI1,ROBO1,RPS3,RTEL1,SALL4,SASH1,SECISBP2,SKP2,SLC27A1,SLC40A1,SMAD2,SMARCC2,SNCA,SORBS1,SPDYE1,SPDYE2,SPDYE5,SPIDR,TCF12,TDRD…
GO:BP	negative regulation of vascular associated smooth muscle contraction	GO:1904694	4778979142175044	ARHGAP42,DOCK4
GO:BP	thymine metabolic process	GO:0019859	4778979142175044	ALDH6A1,DPYS
GO:BP	positive regulation of response to stimulus	GO:0048584	4778979142175044	AAK1,AFAP1L2,ALPK1,ARRB2,BST2,C8B,CAMTA1,CDK19,CLEC4D,DAAM2,EMP2,FANCB,FZD7,GPR37,HAND2,HDAC6,HEXIM1,HIP1,HLA-DPB1,HMGB2,IGF1,IKBKB,MBD5,MEGF8,NAIP,NEAT1,NET1,NFKB1,NLGN1,NTS,NUCKS1,PCID2,PLA2G6,PLEKHA4,PNKP,PRKD1,ROBO1,RPS3,SASH1,SEC13,SEMA5A,SKP2,SMAD2,SNCA,SORBS1,SPIDR,TGFBR3,TRPV4,ZBED3
GO:BP	antigen processing and presentation of exogenous peptide antigen via MHC class II	GO:0019886	4778979142175044	HLA-DPB1,HLA-DQA1,HLA-DQA2,HLA-DRB5
GO:BP	regulation of protein modification process	GO:0031399	4778979142175044	ADARB1,AFAP1L2,AKAP9,ARRB2,CAMTA1,DDIT4,EDNRB,EMP2,FBXO2,FCGR1A,HDAC4,HDAC6,HDAC8,HEXIM1,IGF1,IKBKB,IRAK3,KMT2E,MOB3B,PHF19,PLA2G6,PNKP,PRKD1,RASIP1,ROBO1,ROPN1,RPS3,SASH1,SKP2,SLC27A1,SNCA,SPDYE1,SPDYE2,SPDYE5,TET1,TRIP12,WARS,ZBED3
GO:BP	negative regulation of neurotransmitter uptake	GO:0051581	4778979142175044	GPM6B,SNCA
GO:BP	regulation of molecular function	GO:0065009	4778979142175044	ADARB1,AFAP1L2,AHNAK,AKAP9,ARHGAP42,ARRB2,BST2,CALML4,CHN1,CRHBP,CTHRC1,DOCK4,EDNRB,EMP2,EPHA3,FCGR1A,FGF12,HAND2,HDAC4,HDAC6,HEXIM1,HIP1,HMGB2,HNRNPD,ID3,IGF1,IKBKB,IRAK3,MAP2,MOB3B,NAIP,NEIL1,NET1,NFKB1,NLGN1,NPRL3,NTS,NUCKS1,OPHN1,PCID2,PCSK5,PLA2G6,PNKP,PRKD1,RASIP1,ROBO1,RPS3,SASH1,SERPINA5,SIPA1,SLC27A1,SMAD2,SNCA,SOCS2,SPDYE1,SPDYE2,SPDYE5,SRGAP2,STARD13,STXBP5L,SZT2,TGFBR3,USP6NL,WARS
GO:BP	negative regulation of serotonin uptake	GO:0051612	4778979142175044	GPM6B,SNCA
GO:BP	phenol-containing compound biosynthetic process	GO:0046189	4778979142175044	DCT,GPR37,HAND2,SNCA,TYR
GO:BP	regulation of endocytosis	GO:0030100	4859964847742879	AAK1,ANKFY1,ARRB2,EPHA3,HIP1,KIF3A,NLGN1,OPHN1,PRKD1,SNCA

## Sheet: Tabelle2
source	term_name	term_id	adjusted_p_value	intersections
GO:BP	response to stimulus	GO:0050896	1049037670064711	ACVRL1,ADAM8,ADCYAP1,ADGRB1,AKR1C4,ANGPTL4,ARHGEF5,ARMC5,ARNTL2,BRCA2,CADM1,CAMKK1,CD68,CDH4,CPLX2,CYP1B1,DDI1,DDX5,DIO2,DNMBP,EFNB1,EPHB2,F2RL1,FAM83G,FBLN5,FBXO27,FER1L5,FOSL1,FOXP1,G6PD,GABRE,GBP5,GEM,GFAP,GGT1,GNA15,GOLT1B,GPR68,GRIN2A,GRK7,HCK,HTN3,ICOSLG,IGFBP6,IGKV1OR2-108,IGLL5,IGLV4-3,IL31RA,IL4I1,IL4R,INMT,INPP5D,ITGBL1,IVL,KCNJ2,KYNU,LBP,LIAS,MAP2K3,MKNK2,MMP25,MYL9,NEK10,NKIRAS1,NLRP1…
GO:BP	regulation of biological quality	GO:0065008	1049037670064711	ACVRL1,ADAM8,ADCYAP1,ADGRB1,AKR1C4,ANGPTL4,ARHGEF5,ATP6V0D2,CDH4,CPLX2,CYP1B1,DDI1,DIO2,DNMBP,EPHB2,F2RL1,G6PD,GABRE,GFAP,GNA15,GPR68,GRIN2A,HCK,HSD17B12,IL31RA,IL4I1,IL4R,INPP5D,JPH2,KCNJ2,LDB2,MFAP2,MYL9,NKIRAS1,NRXN1,NTSR1,PIM1,PIP5K1C,PLB1,PLCG2,PTGFR,RDH16,RND3,SAMD4B,SFN,SLC9B1,STX1A,SYN2,SYT12,SYT9,TGM2,TMF1,TSPAN8,TXK,TXNDC2,VEGFC,XKR4
GO:BP	positive regulation of multicellular organismal process	GO:0051240	1.47338e+16	ACVRL1,ADAM8,ADCYAP1,ADGRB1,ANGPTL4,CADM1,CDH4,CYP1B1,DIO2,EPHB2,F2RL1,FOXP1,GBP5,GFAP,GPR68,IL4I1,IL4R,INPP5D,LBP,MFAP2,NLRP10,NRXN1,NTSR1,PIM1,PLCG2,TGM2,TMF1,TXK,VEGFC,VNN1
GO:BP	response to external stimulus	GO:0009605	1.99557e+16	ADAM8,ADGRB1,ARHGEF5,ARMC5,ARNTL2,CADM1,CD68,CDH4,CYP1B1,DIO2,EFNB1,EPHB2,F2RL1,FOSL1,FOXP1,G6PD,GBP5,GGT1,GRIN2A,GRK7,HCK,HTN3,IGLL5,IL31RA,IL4R,KCNJ2,KYNU,LBP,LIAS,MAP2K3,NLRP10,NRXN1,NTSR1,PIM1,PIP5K1C,PLCG2,PTGFR,SEMG1,TMF1,TSPAN8,TXK,UNC5B,UPK1B,VEGFC,VNN1
GO:BP	response to stress	GO:0006950	1.99557e+16	ACVRL1,ADAM8,ADGRB1,ANGPTL4,ARMC5,BRCA2,CADM1,CD68,CYP1B1,DDX5,DIO2,EPHB2,F2RL1,FBLN5,FBXO27,FER1L5,FOSL1,FOXP1,G6PD,GBP5,GFAP,GGT1,GPR68,GRIN2A,HCK,HTN3,ICOSLG,IGFBP6,IGLL5,IL31RA,IL4R,KYNU,LBP,LIAS,MAP2K3,MMP25,MYL9,NLRP10,PDIA2,PLCG2,PLET1,PRODH,PTGFR,SDC4,SEMG1,SFN,SH3RF3,SPATA22,TFPT,TMF1,TRAM1,TSPAN8,TTC23L,TXK,VEGFC,VNN1
GO:BP	regulation of multicellular organismal process	GO:0051239	2.87765e+16	ACVRL1,ADAM8,ADCYAP1,ADGRB1,ANGPTL4,BRCA2,CADM1,CDH4,CYP1B1,DIO2,EPHB2,F2RL1,FOXP1,G6PD,GBP5,GFAP,GPR68,ICOSLG,IL4I1,IL4R,INPP5D,KCNJ2,LBP,MAP2K3,MFAP2,MYL9,NLRP10,NRXN1,NTSR1,PIM1,PLCG2,PROK1,SFN,STX1A,TFPT,TGM2,TMF1,TSPAN8,TXK,VEGFC,VNN1,WNT9A,ZZZ3
GO:BP	response to bacterium	GO:0009617	4931980033006604	ADGRB1,CD68,DIO2,EPHB2,F2RL1,FOXP1,GBP5,HCK,HTN3,IGLL5,LBP,LIAS,MAP2K3,NLRP10,PLCG2,PTGFR,SEMG1,TMF1,UPK1B
GO:BP	response to biotic stimulus	GO:0009607	5970887106548266	ADAM8,ADGRB1,ARMC5,CADM1,CD68,DIO2,EPHB2,F2RL1,FOSL1,FOXP1,GBP5,HCK,HTN3,IGLL5,IL31RA,IL4I1,IL4R,KYNU,LBP,LIAS,MAP2K3,NLRP10,PLCG2,PTGFR,SEMG1,TMF1,TXK,UPK1B,VNN1
GO:BP	inflammatory response	GO:0006954	5970887106548266	ADAM8,CD68,EPHB2,F2RL1,FOXP1,GBP5,GGT1,GPR68,HCK,IL31RA,IL4R,LBP,LIAS,MAP2K3,MMP25,NLRP10,PLCG2,PTGFR,VNN1
GO:BP	positive regulation of secretion by cell	GO:1903532	5970887106548266	ADAM8,ADCYAP1,F2RL1,GPR68,IL4R,NTSR1,SDC4,STX1A,SYT9,TMF1,VEGFC
GO:BP	response to other organism	GO:0051707	7549791127731457	ADAM8,ADGRB1,ARMC5,CADM1,CD68,DIO2,EPHB2,F2RL1,FOSL1,FOXP1,GBP5,HCK,HTN3,IGLL5,IL31RA,IL4R,KYNU,LBP,LIAS,MAP2K3,NLRP10,PLCG2,PTGFR,SEMG1,TMF1,TXK,UPK1B,VNN1
GO:BP	response to external biotic stimulus	GO:0043207	7549791127731457	ADAM8,ADGRB1,ARMC5,CADM1,CD68,DIO2,EPHB2,F2RL1,FOSL1,FOXP1,GBP5,HCK,HTN3,IGLL5,IL31RA,IL4R,KYNU,LBP,LIAS,MAP2K3,NLRP10,PLCG2,PTGFR,SEMG1,TMF1,TXK,UPK1B,VNN1
GO:BP	positive regulation of cytokine production	GO:0001819	7549791127731457	ADAM8,ADCYAP1,CADM1,CYP1B1,EPHB2,F2RL1,FOXP1,GBP5,IL4R,LBP,NLRP10,PLCG2,TMF1,TXK
GO:BP	positive regulation of response to biotic stimulus	GO:0002833	7609733907912262	ADAM8,CADM1,F2RL1,GBP5,HCK,LBP,NLRP10,PLCG2,TXK
GO:BP	positive regulation of secretion	GO:0051047	8309862369785419	ADAM8,ADCYAP1,F2RL1,GPR68,IL4R,NTSR1,SDC4,STX1A,SYT9,TMF1,VEGFC
GO:BP	regulation of transport	GO:0051049	1.00839e+16	ADAM8,ADCYAP1,ARHGEF5,CPLX2,EPHB2,F2RL1,FER1L5,G6PD,GABRE,GEM,GFAP,GPR68,HCK,IL4R,JPH2,KCNJ2,NRXN1,NTSR1,PIM1,PLCG2,RAMP3,SDC4,SEMG1,SFN,STX1A,SYT12,SYT9,TGM2,TMF1,VEGFC
GO:BP	defense response	GO:0006952	1078190479008704	ADAM8,ADGRB1,ARMC5,CADM1,CD68,EPHB2,F2RL1,FOSL1,FOXP1,GBP5,GGT1,GPR68,HCK,HTN3,ICOSLG,IGLL5,IL31RA,IL4R,KYNU,LBP,LIAS,MAP2K3,MMP25,NLRP10,PLCG2,PTGFR,SEMG1,TMF1,TXK,VNN1
GO:BP	developmental process	GO:0032502	1.08494e+16	ACVRL1,ADAM8,ADCYAP1,ADGRB1,ANGPTL4,ARMC5,ARVCF,ASXL3,BRCA2,CADM1,CASZ1,CD68,CDH4,CHRDL2,COL5A3,CPLX2,CYP1B1,DDX5,DIO2,DNMBP,EFNB1,EPHB2,ETV7,F2RL1,FER1L5,FJX1,FOSL1,FOXP1,G6PD,GCNT3,GFAP,GGT1,GPR68,GRIN2A,HCK,HTN3,IL31RA,IL4I1,IL4R,INPP5D,IVL,JPH2,KRT75,LDB2,LIAS,MAP2K3,MFAP2,MKNK2,MMP25,MYL9,NKIRAS1,NR1I2,NRXN1,PIM1,PLCG2,PLET1,PROK1,RND3,SDC4,SEMG1,SFN,SOHLH2,TFPT,TGM2,TMF1,TSPAN8,TXK,TXNDC2,U…
GO:BP	locomotion	GO:0040011	1.08494e+16	ACVRL1,ADAM8,ADGRB1,ARHGEF5,CDH4,CYP1B1,DNAH6,EFNB1,EPHB2,F2RL1,FOSL1,FOXP1,GRIN2A,HCK,IGFBP6,ITGBL1,LBP,LDB2,MAP2K3,NRXN1,PIP5K1C,PLCG2,PLET1,QRICH2,RND3,SDC4,SEMG1,SLC9B1,TMF1,UNC5B,VEGFC
GO:BP	positive regulation of immune system process	GO:0002684	1.11274e+16	ADAM8,CADM1,EFNB1,EPHB2,F2RL1,FOXP1,GBP5,GPR68,HCK,ICOSLG,IGLL5,IL4I1,IL4R,INPP5D,LBP,NLRP10,PLCG2,TXK,VEGFC,VNN1
GO:BP	secretion by cell	GO:0032940	1.11274e+16	ADAM8,ADCYAP1,CPLX2,F2RL1,GPR68,HCK,IL4R,NRXN1,NTSR1,PIP5K1C,SDC4,STX1A,SYN2,SYT12,SYT9,TMF1,TVP23B,VEGFC
GO:BP	immune system process	GO:0002376	1.15238e+16	ADAM8,ADGRB1,ARHGEF5,ARMC5,BRCA2,CADM1,CD68,CPLX2,EFNB1,EPHB2,F2RL1,FER1L5,FOXP1,G6PD,GBP5,GEM,GGT1,GPR68,HCK,ICOSLG,IGKV1OR2-108,IGLL5,IGLV4-3,IL31RA,IL4I1,IL4R,INPP5D,KRT75,KYNU,LBP,MKNK2,NLRP10,PIM1,PIP5K1C,PLCG2,SDC4,SEMG1,TRBV5-3,TXK,VEGFC,VNN1
GO:BP	regulation of cytokine production	GO:0001817	1.23304e+16	ADAM8,ADCYAP1,CADM1,CYP1B1,EPHB2,F2RL1,FOXP1,GBP5,ICOSLG,IL4R,INPP5D,LBP,MAP2K3,NLRP10,PLCG2,TMF1,TXK
GO:BP	cytokine production	GO:0001816	1.25338e+16	ADAM8,ADCYAP1,CADM1,CYP1B1,EPHB2,F2RL1,FOXP1,GBP5,ICOSLG,IL4R,INPP5D,LBP,MAP2K3,NLRP10,PLCG2,TMF1,TXK
GO:BP	response to lipid	GO:0033993	1.25338e+16	AKR1C4,CD68,CYP1B1,DDX5,DIO2,EPHB2,FOSL1,FOXP1,HCK,LBP,LIAS,MAP2K3,NTSR1,PIM1,PLCG2,PTGFR,RAMP3,TMF1,WNT9A
GO:BP	cellular response to chemical stimulus	GO:0070887	1.30436e+16	ACVRL1,ADAM8,AKR1C4,ARHGEF5,CD68,CYP1B1,DDI1,DDX5,EPHB2,F2RL1,FAM83G,FBLN5,FOXP1,G6PD,GBP5,GNA15,GPR68,HCK,IL31RA,IL4R,LBP,MAP2K3,MKNK2,NKIRAS1,NR1I2,NRXN1,PIM1,PIP5K1C,PLCG2,PRODH,PTGFR,RAMP3,SYT12,SYT9,TGFBRAP1,TGM2,TMF1,TXK,TXNDC2,UGT2B28,VEGFC,VNN1,WNT9A
GO:BP	myeloid cell activation involved in immune response	GO:0002275	1.30436e+16	CPLX2,F2RL1,FER1L5,IL4R,LBP,PLCG2
GO:BP	response to chemical	GO:0042221	1.30436e+16	ACVRL1,ADAM8,AKR1C4,ARHGEF5,CD68,CDH4,CYP1B1,DDI1,DDX5,DIO2,EFNB1,EPHB2,F2RL1,FAM83G,FBLN5,FBXO27,FOSL1,FOXP1,G6PD,GBP5,GNA15,GPR68,GRIN2A,HCK,IL31RA,IL4R,INMT,KYNU,LBP,LIAS,MAP2K3,MKNK2,NKIRAS1,NR1I2,NRXN1,NTSR1,PIM1,PIP5K1C,PLCG2,PRODH,PTGFR,PTGR1,RAMP3,SYT12,SYT9,TGFBRAP1,TGM2,TMF1,TRAM1,TXK,TXNDC2,UGT2B28,UNC5B,VEGFC,VNN1,WNT9A
GO:BP	anatomical structure development	GO:0048856	1.31245e+16	ACVRL1,ADAM8,ADCYAP1,ADGRB1,ANGPTL4,ARMC5,ARVCF,ASXL3,BRCA2,CADM1,CASZ1,CDH4,CHRDL2,COL5A3,CPLX2,CYP1B1,DDX5,DNMBP,EFNB1,EPHB2,ETV7,F2RL1,FER1L5,FJX1,FOSL1,FOXP1,G6PD,GCNT3,GFAP,GPR68,GRIN2A,HCK,HTN3,IL31RA,IL4I1,IL4R,INPP5D,IVL,JPH2,KRT75,LDB2,LIAS,MAP2K3,MFAP2,MKNK2,MMP25,MYL9,NKIRAS1,NRXN1,PIM1,PLCG2,PLET1,PROK1,RND3,SDC4,SEMG1,SFN,SOHLH2,TFPT,TGM2,TMF1,TXK,UNC5B,UPK1B,VEGFC,VNN1,WNT9A,XKR4,ZZ…
GO:BP	positive regulation of transport	GO:0051050	1.32061e+16	ADAM8,ADCYAP1,ARHGEF5,EPHB2,F2RL1,G6PD,GPR68,IL4R,JPH2,KCNJ2,NTSR1,PLCG2,RAMP3,SDC4,SFN,STX1A,SYT9,TMF1,VEGFC
GO:BP	regulated exocytosis	GO:0045055	1578464438504747	CPLX2,F2RL1,HCK,IL4R,PIP5K1C,STX1A,SYN2,SYT12,SYT9
GO:BP	biological process involved in interspecies interaction between organisms	GO:0044419	1578464438504747	ADAM8,ADGRB1,ARMC5,CADM1,CD68,DIO2,EPHB2,F2RL1,FOSL1,FOXP1,GBP5,HCK,HTN3,IGLL5,IL31RA,IL4R,KYNU,LBP,LIAS,MAP2K3,NLRP10,PLCG2,PTGFR,SEMG1,TMF1,TXK,UPK1B,VNN1
GO:BP	cell adhesion	GO:0007155	1586874094574072	ACVRL1,ADAM8,ADGRB1,ARVCF,B4GALNT2,CADM1,CDH4,COL5A3,CYP1B1,EFNB1,EPHB2,FBLN5,HCK,HSD17B12,ICOSLG,IL4I1,IL4R,ITGBL1,MYL9,NRXN1,PIP5K1C,PLET1,RND3,SDC4,TGM2,VNN1
GO:BP	secretion	GO:0046903	1.65846e+16	ADAM8,ADCYAP1,CPLX2,F2RL1,FBLN5,GPR68,HCK,IL4R,NRXN1,NTSR1,PIP5K1C,SDC4,STX1A,SYN2,SYT12,SYT9,TMF1,TVP23B,VEGFC
GO:BP	export from cell	GO:0140352	1.65846e+16	ADAM8,ADCYAP1,CPLX2,F2RL1,GPR68,HCK,IL4R,NRXN1,NTSR1,PIP5K1C,SDC4,STX1A,SYN2,SYT12,SYT9,TMF1,TVP23B,VEGFC
GO:BP	macrophage activation	GO:0042116	1.6885e+16	FER1L5,FOXP1,IL31RA,IL4R,LBP,PLCG2
GO:BP	monocyte differentiation	GO:0030224	1692548172146699	FOXP1,GPR68,IL31RA,INPP5D
GO:BP	neurotransmitter secretion	GO:0007269	1692548172146699	CPLX2,NRXN1,PIP5K1C,STX1A,SYN2,SYT12,SYT9
GO:BP	regulation of response to biotic stimulus	GO:0002831	1692548172146699	ADAM8,CADM1,F2RL1,FOXP1,GBP5,HCK,IL4I1,LBP,NLRP10,PLCG2,TXK
GO:BP	signal release from synapse	GO:0099643	1692548172146699	CPLX2,NRXN1,PIP5K1C,STX1A,SYN2,SYT12,SYT9
GO:BP	regulation of multicellular organismal development	GO:2000026	1692548172146699	ACVRL1,ADAM8,ADGRB1,ANGPTL4,CDH4,CYP1B1,EPHB2,FOXP1,G6PD,GFAP,GPR68,IL4I1,IL4R,INPP5D,NRXN1,PIM1,PROK1,SFN,TFPT,TGM2,VEGFC,VNN1,WNT9A,ZZZ3
GO:BP	vesicle-mediated transport	GO:0016192	1692548172146699	ADGRB1,BET1,CPLX2,EPHB2,F2RL1,FER1L5,GOLT1B,HCK,IGLL5,IL4R,LBP,NRXN1,PIP5K1C,PLCG2,RAMP3,RINL,RNF215,SDC4,STX1A,SYN2,SYT12,SYT9,TGFBRAP1,TGM2,TMPRSS13,TVP23B,XKR4
GO:BP	phagocytosis	GO:0006909	1692548172146699	ADGRB1,F2RL1,FER1L5,HCK,IGLL5,LBP,PIP5K1C,PLCG2,TGM2,XKR4
GO:BP	vesicle fusion	GO:0006906	1692548172146699	BET1,CPLX2,FER1L5,STX1A,SYT9,TGFBRAP1
GO:BP	positive regulation of biological process	GO:0048518	1732294805564284	ACVRL1,ADAM8,ADCYAP1,ADGRB1,ANGPTL4,ARHGEF5,ARNTL2,ASXL3,BRCA2,CADM1,CAMKK1,CASZ1,CDH4,CYP1B1,DDX5,DIO2,EFNB1,EPHB2,F2RL1,FOSL1,FOXP1,G6PD,GBP5,GFAP,GOLT1B,GPR68,GRIN2A,HCK,HSD17B12,ICOSLG,IGFBP6,IGLL5,IL31RA,IL4I1,IL4R,INPP5D,JPH2,KCNJ2,LBP,LDB2,MAP2K3,MFAP2,NEK10,NLRP10,NR1I2,NRXN1,NTSR1,PIM1,PLB1,PLCG2,PLET1,PRODH,PROK1,PTGFR,RAMP3,SAMD4B,SDC4,SEMG1,SFN,SH3RF3,SLC26A9,STX1A,SYT12,SYT9,TFPT,TGM…
GO:BP	cellular response to lipid	GO:0071396	1732294805564284	AKR1C4,CD68,CYP1B1,DDX5,EPHB2,FOXP1,HCK,LBP,MAP2K3,PIM1,PLCG2,RAMP3,TMF1,WNT9A
GO:BP	positive regulation of signaling	GO:0023056	1782290860253583	ACVRL1,ADAM8,ADCYAP1,ARHGEF5,CYP1B1,DDX5,EPHB2,F2RL1,FOXP1,GFAP,GOLT1B,GPR68,GRIN2A,IGFBP6,LBP,MAP2K3,NEK10,NRXN1,PLCG2,PROK1,RAMP3,SH3RF3,STX1A,SYT12,TGM2,TMF1,TXK,UNC5B
GO:BP	organelle membrane fusion	GO:0090174	1782290860253583	BET1,CPLX2,FER1L5,STX1A,SYT9,TGFBRAP1
GO:BP	positive regulation of cell communication	GO:0010647	1782290860253583	ACVRL1,ADAM8,ADCYAP1,ARHGEF5,CYP1B1,DDX5,EPHB2,F2RL1,FOXP1,GFAP,GOLT1B,GPR68,GRIN2A,IGFBP6,LBP,MAP2K3,NEK10,NRXN1,PLCG2,PROK1,RAMP3,SH3RF3,STX1A,SYT12,TGM2,TMF1,TXK,UNC5B
GO:BP	positive regulation of innate immune response	GO:0045089	1893147037903341	ADAM8,CADM1,GBP5,HCK,LBP,PLCG2,TXK
GO:BP	positive regulation of cation transmembrane transport	GO:1904064	1.92966e+16	EPHB2,G6PD,JPH2,KCNJ2,NTSR1,PLCG2,RAMP3
GO:BP	response to lipopolysaccharide	GO:0032496	2.02809e+16	CD68,DIO2,EPHB2,FOXP1,HCK,LBP,LIAS,MAP2K3,PLCG2,PTGFR
GO:BP	positive regulation of gene expression	GO:0010628	2.06854e+16	ADAM8,ADCYAP1,CADM1,CYP1B1,DDX5,EPHB2,F2RL1,FOXP1,GBP5,IL4R,LBP,NLRP10,NR1I2,NRXN1,NTSR1,PLCG2,PTGFR,RAMP3,SLC26A9,TMF1,TXK
GO:BP	neurotransmitter transport	GO:0006836	2.06854e+16	CPLX2,GFAP,NRXN1,PIP5K1C,STX1A,SYN2,SYT12,SYT9
GO:BP	extracellular matrix organization	GO:0030198	2216430291180953	ADAM8,AEBP1,COL5A3,CYP1B1,FBLN5,GFAP,HSD17B12,MMP25,THSD4,ZNF469
GO:BP	extracellular structure organization	GO:0043062	2.22439e+16	ADAM8,AEBP1,COL5A3,CYP1B1,FBLN5,GFAP,HSD17B12,MMP25,THSD4,ZNF469
GO:BP	positive regulation of immune response	GO:0050778	2.22439e+16	ADAM8,CADM1,F2RL1,FOXP1,GBP5,HCK,ICOSLG,IGLL5,IL4R,INPP5D,LBP,NLRP10,PLCG2,TXK
GO:BP	external encapsulating structure organization	GO:0045229	2256816781553653	ADAM8,AEBP1,COL5A3,CYP1B1,FBLN5,GFAP,HSD17B12,MMP25,THSD4,ZNF469
GO:BP	animal organ development	GO:0048513	2306231362847389	ACVRL1,ADAM8,ADGRB1,ARMC5,ASXL3,BRCA2,CADM1,CHRDL2,COL5A3,CYP1B1,DDX5,EFNB1,EPHB2,ETV7,F2RL1,FJX1,FOSL1,FOXP1,G6PD,GCNT3,GPR68,GRIN2A,HTN3,IL31RA,IL4I1,IL4R,INPP5D,IVL,JPH2,KRT75,LDB2,MAP2K3,MFAP2,MKNK2,NKIRAS1,NRXN1,PIM1,PLCG2,SDC4,SFN,TFPT,TGM2,TMF1,VEGFC,VNN1,WNT9A
GO:BP	regulation of neurotransmitter levels	GO:0001505	2306231362847389	CPLX2,GFAP,NRXN1,PIP5K1C,STX1A,SYN2,SYT12,SYT9
GO:BP	macrophage activation involved in immune response	GO:0002281	2.41619e+16	FER1L5,LBP,PLCG2
GO:BP	regulation of localization	GO:0032879	2.41619e+16	ACVRL1,ADAM8,ADCYAP1,ADGRB1,ARHGEF5,CPLX2,CYP1B1,EPHB2,F2RL1,FER1L5,FOXP1,G6PD,GABRE,GEM,GFAP,GPR68,HCK,IL4R,JPH2,KCNJ2,LBP,LDB2,MAP2K3,NRXN1,NTSR1,PIM1,PLCG2,PLET1,RAMP3,SDC4,SEMG1,SFN,STX1A,SYT12,SYT9,TGM2,TMF1,VEGFC
GO:BP	regulation of monocyte differentiation	GO:0045655	2.41619e+16	FOXP1,GPR68,INPP5D
GO:BP	regulation of defense response to bacterium	GO:1900424	2.41619e+16	F2RL1,FOXP1,NLRP10
GO:BP	positive regulation of cellular process	GO:0048522	2.45919e+16	ACVRL1,ADAM8,ADCYAP1,ADGRB1,ARHGEF5,ARNTL2,ASXL3,BRCA2,CADM1,CAMKK1,CASZ1,CDH4,CYP1B1,DDX5,EFNB1,EPHB2,F2RL1,FOSL1,FOXP1,G6PD,GBP5,GFAP,GOLT1B,GPR68,GRIN2A,HCK,HSD17B12,ICOSLG,IGFBP6,IGLL5,IL31RA,IL4I1,IL4R,INPP5D,JPH2,KCNJ2,LBP,LDB2,MAP2K3,NEK10,NR1I2,NRXN1,NTSR1,PIM1,PLCG2,PLET1,PRODH,PROK1,PTGFR,RAMP3,SAMD4B,SDC4,SEMG1,SFN,SH3RF3,STX1A,SYT12,SYT9,TFPT,TGM2,TMF1,TXK,UNC5B,VEGFC,VNN1,ZNF841
GO:BP	positive regulation of ion transmembrane transport	GO:0034767	2.45919e+16	EPHB2,G6PD,JPH2,KCNJ2,NTSR1,PLCG2,RAMP3
GO:BP	response to molecule of bacterial origin	GO:0002237	2.45919e+16	CD68,DIO2,EPHB2,FOXP1,HCK,LBP,LIAS,MAP2K3,PLCG2,PTGFR
GO:BP	regulation of secretion by cell	GO:1903530	2.54667e+16	ADAM8,ADCYAP1,CPLX2,F2RL1,GPR68,IL4R,NTSR1,SDC4,STX1A,SYT12,SYT9,TMF1,VEGFC
GO:BP	positive regulation of MAPK cascade	GO:0043410	2.55397e+16	ADAM8,ADCYAP1,ARHGEF5,F2RL1,IGFBP6,MAP2K3,NEK10,NRXN1,PLCG2,PROK1,RAMP3,SH3RF3
GO:BP	positive regulation of response to stimulus	GO:0048584	2.55397e+16	ACVRL1,ADAM8,ADCYAP1,ARHGEF5,CADM1,CYP1B1,DDX5,F2RL1,FOXP1,GBP5,GOLT1B,HCK,ICOSLG,IGFBP6,IGLL5,IL4R,INPP5D,LBP,MAP2K3,NEK10,NLRP10,NRXN1,PLCG2,PROK1,RAMP3,SH3RF3,STX1A,TFPT,TGM2,TXK,UNC5B,VEGFC
GO:BP	positive regulation of calcium ion transmembrane transport	GO:1904427	2.55397e+16	G6PD,JPH2,NTSR1,PLCG2,RAMP3
GO:BP	cell activation	GO:0001775	2.55397e+16	ADAM8,ARMC5,CPLX2,EFNB1,EPHB2,F2RL1,FER1L5,FOXP1,ICOSLG,IGLL5,IL31RA,IL4I1,IL4R,INPP5D,LBP,MYL9,PLCG2,SDC4,TXK,VNN1
GO:BP	myeloid leukocyte activation	GO:0002274	2.56745e+16	CPLX2,F2RL1,FER1L5,FOXP1,IL31RA,IL4R,LBP,PLCG2
GO:BP	regulation of immune system process	GO:0002682	2.56745e+16	ADAM8,CADM1,CD68,EFNB1,EPHB2,F2RL1,FOXP1,GBP5,GGT1,GPR68,HCK,ICOSLG,IGLL5,IL31RA,IL4I1,IL4R,INPP5D,LBP,NLRP10,PLCG2,SDC4,TXK,VEGFC,VNN1
GO:BP	positive regulation of leukocyte activation	GO:0002696	2.56745e+16	ADAM8,EFNB1,EPHB2,F2RL1,ICOSLG,IGLL5,IL4I1,IL4R,INPP5D,LBP,VNN1
GO:BP	positive regulation of exocytosis	GO:0045921	2.62252e+16	F2RL1,IL4R,SDC4,STX1A,SYT9
GO:BP	movement of cell or subcellular component	GO:0006928	2.62252e+16	ACVRL1,ADAM8,ADGRB1,ARHGEF5,CDH4,CYP1B1,DNAH6,EFNB1,EPHB2,F2RL1,FOXP1,HCK,IGFBP6,ITGBL1,KCNJ2,LBP,LDB2,MAP2K3,NEK10,NRXN1,PIP5K1C,PLCG2,PLET1,QRICH2,RND3,SDC4,SEMG1,SLC9B1,TMF1,UNC5B,VEGFC
GO:BP	synaptic vesicle fusion to presynaptic active zone membrane	GO:0031629	2.68907e+16	CPLX2,STX1A,SYT9
GO:BP	D-aspartate import across plasma membrane	GO:0070779	271119999605727	GFAP,NTSR1
GO:BP	D-aspartate transport	GO:0070777	271119999605727	GFAP,NTSR1
GO:BP	localization	GO:0051179	2869445497674275	ACVRL1,ADAM8,ADCYAP1,ADGRB1,AKR1C4,ARHGEF5,ASPG,ATP6V0D2,BET1,BRCA2,CD68,CPLX2,CYP1B1,DNAH6,EFNB1,EPHB2,F2RL1,FBLN5,FER1L5,FOXP1,G6PD,GABRE,GBP5,GCNT3,GEM,GFAP,GOLT1B,GPR68,GRIN2A,HCK,IGFBP6,IGLL5,IL4R,IPO11,ITGBL1,JPH2,KCNJ2,LBP,LDB2,MAP2K3,NEK10,NR1I2,NRXN1,NTSR1,PDIA2,PIM1,PIP5K1C,PLCG2,PLET1,QRICH2,RAMP3,RINL,RND3,RNF215,SDC4,SEMG1,SFN,SLC26A9,SLC9A3R2,SLC9B1,STX1A,SYN2,SYT12,SYT9,TGFBRAP1,TG…
GO:BP	leukocyte activation	GO:0045321	2874207784186216	ADAM8,ARMC5,CPLX2,EFNB1,EPHB2,F2RL1,FER1L5,FOXP1,ICOSLG,IGLL5,IL31RA,IL4I1,IL4R,INPP5D,LBP,PLCG2,SDC4,VNN1
GO:BP	vesicle fusion to plasma membrane	GO:0099500	2874207784186216	CPLX2,STX1A,SYT9
GO:BP	exocytosis	GO:0006887	2874207784186216	CPLX2,F2RL1,HCK,IL4R,PIP5K1C,SDC4,STX1A,SYN2,SYT12,SYT9
GO:BP	positive regulation of cell activation	GO:0050867	3.00354e+16	ADAM8,EFNB1,EPHB2,F2RL1,ICOSLG,IGLL5,IL4I1,IL4R,INPP5D,LBP,VNN1
GO:BP	positive regulation of defense response	GO:0031349	3.00354e+16	ADAM8,CADM1,F2RL1,GBP5,HCK,LBP,NLRP10,PLCG2,TXK
GO:BP	positive regulation of regulated secretory pathway	GO:1903307	3.00354e+16	F2RL1,IL4R,STX1A,SYT9
GO:BP	regulation of hormone levels	GO:0010817	3.00354e+16	ADCYAP1,AKR1C4,CYP1B1,DIO2,GPR68,HSD17B12,IL4I1,PLB1,RDH16,STX1A,SYT9,TMF1
GO:BP	localization of cell	GO:0051674	3.00354e+16	ACVRL1,ADAM8,ADGRB1,ARHGEF5,CYP1B1,DNAH6,EFNB1,EPHB2,F2RL1,FOXP1,HCK,IGFBP6,ITGBL1,LBP,LDB2,MAP2K3,PIP5K1C,PLCG2,PLET1,QRICH2,RND3,SDC4,SEMG1,SLC9B1,TMF1,VEGFC
GO:BP	cell motility	GO:0048870	3.00354e+16	ACVRL1,ADAM8,ADGRB1,ARHGEF5,CYP1B1,DNAH6,EFNB1,EPHB2,F2RL1,FOXP1,HCK,IGFBP6,ITGBL1,LBP,LDB2,MAP2K3,PIP5K1C,PLCG2,PLET1,QRICH2,RND3,SDC4,SEMG1,SLC9B1,TMF1,VEGFC
GO:BP	lipid metabolic process	GO:0006629	3.06684e+16	ACBD3,AKR1C4,ANGPTL4,ARMC5,ASPG,ASXL3,B4GALNT2,CYP1B1,DIO2,G6PD,GGT1,HSD17B12,INPP5D,LIAS,NR1I2,OLAH,PIP5K1C,PLB1,PLCG2,PTGR1,RDH16,SERINC2,UGT2B28
GO:BP	anatomical structure formation involved in morphogenesis	GO:0048646	3083059173915527	ACVRL1,ADAM8,ADGRB1,ANGPTL4,ARMC5,CYP1B1,EPHB2,FER1L5,FJX1,IL4R,LIAS,MYL9,NRXN1,PIM1,PROK1,SDC4,TGM2,TMF1,UNC5B,VEGFC
GO:BP	cellular hormone metabolic process	GO:0034754	3.26649e+16	AKR1C4,CYP1B1,HSD17B12,IL4I1,PLB1,RDH16
GO:BP	synaptic vesicle cycle	GO:0099504	3.26649e+16	CPLX2,NRXN1,PIP5K1C,STX1A,SYN2,SYT12,SYT9
GO:BP	indole-containing compound metabolic process	GO:0042430	3.26649e+16	GRIN2A,IL4I1,KYNU
GO:BP	mononuclear cell differentiation	GO:1903131	3.26649e+16	ADAM8,ARMC5,F2RL1,FOXP1,GPR68,IL31RA,IL4I1,IL4R,INPP5D,PLCG2,VNN1
GO:BP	regulation of chemokine production	GO:0032642	3.2731e+16	ADCYAP1,F2RL1,FOXP1,IL4R,LBP
GO:BP	chemokine production	GO:0032602	3.2731e+16	ADCYAP1,F2RL1,FOXP1,IL4R,LBP
GO:BP	organelle fusion	GO:0048284	3295480139450048	BET1,CPLX2,FER1L5,STX1A,SYT9,TGFBRAP1
GO:BP	regulation of reactive oxygen species metabolic process	GO:2000377	3295480139450048	ADGRB1,CYP1B1,F2RL1,FBLN5,G6PD,PLCG2
GO:BP	regulation of cell activation	GO:0050865	3731678418131526	ADAM8,EFNB1,EPHB2,F2RL1,ICOSLG,IGLL5,IL31RA,IL4I1,IL4R,INPP5D,LBP,SDC4,TXK,VNN1
GO:BP	synaptic vesicle membrane organization	GO:0048499	3864974266668342	CPLX2,STX1A,SYT9
GO:BP	steroid metabolic process	GO:0008202	3864974266668342	ACBD3,AKR1C4,ARMC5,CYP1B1,G6PD,HSD17B12,NR1I2,RDH16,UGT2B28
GO:BP	defense response to other organism	GO:0098542	3.8651e+16	ADAM8,ADGRB1,ARMC5,CADM1,F2RL1,FOXP1,GBP5,HCK,HTN3,IGLL5,IL31RA,IL4R,KYNU,LBP,NLRP10,PLCG2,SEMG1,TMF1,TXK,VNN1
GO:BP	regulation of secretion	GO:0051046	4.00654e+16	ADAM8,ADCYAP1,CPLX2,F2RL1,GPR68,IL4R,NTSR1,SDC4,STX1A,SYT12,SYT9,TMF1,VEGFC
GO:BP	regulation of phagocytosis	GO:0050764	4.00654e+16	F2RL1,FER1L5,HCK,PLCG2,TGM2
GO:BP	regulation of vesicle-mediated transport	GO:0060627	4049238430531057	CPLX2,F2RL1,FER1L5,HCK,IL4R,NRXN1,PLCG2,SDC4,STX1A,SYT12,SYT9,TGM2
GO:BP	signal release	GO:0023061	4049238430531057	ADCYAP1,CPLX2,F2RL1,GPR68,NRXN1,PIP5K1C,STX1A,SYN2,SYT12,SYT9,TMF1
GO:BP	negative regulation of monocyte differentiation	GO:0045656	4.13458e+16	GPR68,INPP5D
GO:BP	immune response	GO:0006955	4160269917145529	ADAM8,ADGRB1,CADM1,CD68,CPLX2,EPHB2,F2RL1,FER1L5,FOXP1,GBP5,GEM,HCK,ICOSLG,IGKV1OR2-108,IGLL5,IGLV4-3,IL31RA,IL4I1,IL4R,INPP5D,KYNU,LBP,NLRP10,PLCG2,SEMG1,TRBV5-3,TXK,VNN1
GO:BP	establishment of localization	GO:0051234	4333119018136468	ADAM8,ADCYAP1,ADGRB1,AKR1C4,ARHGEF5,ASPG,ATP6V0D2,BET1,BRCA2,CD68,CPLX2,EPHB2,F2RL1,FBLN5,FER1L5,G6PD,GABRE,GCNT3,GEM,GFAP,GOLT1B,GPR68,GRIN2A,HCK,IGLL5,IL4R,IPO11,JPH2,KCNJ2,LBP,NEK10,NR1I2,NRXN1,NTSR1,PIM1,PIP5K1C,PLCG2,RAMP3,RINL,RNF215,SDC4,SEMG1,SFN,SLC26A9,SLC9B1,STX1A,SYN2,SYT12,SYT9,TGFBRAP1,TGM2,TMF1,TMPRSS13,TRAM1,TVP23B,VEGFC,XKR4
GO:BP	vesicle-mediated transport in synapse	GO:0099003	4379263591210935	CPLX2,NRXN1,PIP5K1C,STX1A,SYN2,SYT12,SYT9
GO:BP	programmed cell death	GO:0012501	4447625853541591	ADAM8,ANGPTL4,BRCA2,CADM1,CYP1B1,DDX5,FOSL1,FOXP1,G6PD,GRIN2A,HCK,IL31RA,INPP5D,MKNK2,NTSR1,PIM1,PLCG2,PRODH,PTGFR,RASSF7,SFN,SH3RF3,TFPT,TGM2,TMF1,UNC5B,VNN1,XKR4
GO:BP	regulation of exocytosis	GO:0017157	4.54701e+16	CPLX2,F2RL1,IL4R,SDC4,STX1A,SYT12,SYT9
GO:BP	response to organic substance	GO:0010033	4.60667e+16	ACVRL1,AKR1C4,CD68,CYP1B1,DDI1,DDX5,DIO2,EPHB2,F2RL1,FAM83G,FBXO27,FOSL1,FOXP1,G6PD,GBP5,GNA15,GPR68,GRIN2A,HCK,IL31RA,IL4R,KYNU,LBP,LIAS,MAP2K3,NKIRAS1,NRXN1,NTSR1,PIM1,PLCG2,PTGFR,RAMP3,TGFBRAP1,TGM2,TMF1,TRAM1,TXK,VEGFC,WNT9A
GO:BP	regulation of leukocyte activation	GO:0002694	4669104216469484	ADAM8,EFNB1,EPHB2,F2RL1,ICOSLG,IGLL5,IL31RA,IL4I1,IL4R,INPP5D,LBP,SDC4,VNN1
